# Supplementary material for: Assessment of genome annotation using gene function similarity within the gene neighborhood
Source: BMC Bioinformatics. 2017 Jul 19;18:345. doi: 10.1186/s12859-017-1761-2 (PMC5517811; doi:10.1186/s12859-017-1761-2)
Supplement: Supplementary file 2 — Cthermocellum_oldannotation.txt. The old annotation of C. thermocellum. (TXT 364 kb) [file 12859_2017_1761_MOESM2_ESM.txt]

#Organism	Chromosome	Contig	Gene	Strand	Start	Stop	Called By	Product	Product From	GOs
cthe	06jun06	Contig125	Cthe_0001	f	104	1723	critica	Resolvase domain	PFAM	GOs: GO:0000150 GO:0006310
cthe	06jun06	Contig125	Cthe_0002	f	1883	2602	critica	hypothetical protein	hypothetical	GOs:
cthe	06jun06	Contig125	Cthe_0003	f	2599	3528	critica	Ankyrin	PFAM	GOs:
cthe	06jun06	Contig125	Cthe_0004	f	3874	9702	critica	RHS repeat-associated core domain	TIGR	GOs:
cthe	06jun06	Contig125	Cthe_0005	f	9715	10572	critica	hypothetical protein	hypothetical	GOs:
cthe	06jun06	Contig125	Cthe_0006	f	10818	11210	critica	hypothetical protein	hypothetical	GOs:
cthe	06jun06	Contig125	Cthe_0007	f	11461	11994	critica	hypothetical protein	hypothetical	GOs:
cthe	06jun06	Contig125	Cthe_0008	f	12187	12489	critica	hypothetical protein	hypothetical	GOs:
cthe	06jun06	Contig125	Cthe_0009	f	12555	18077	critica	RHS repeat-associated core domain	TIGR	GOs:
cthe	06jun06	Contig125	Cthe_0010	f	18109	18486	critica	hypothetical protein	hypothetical	GOs:
cthe	06jun06	Contig125	Cthe_0011	f	18824	19099	critica	hypothetical protein	hypothetical	GOs:
cthe	06jun06	Contig125	Cthe_0012	f	19302	19493	critica	YD repeat protein	TIGR	GOs:
cthe	06jun06	Contig125	Cthe_0013	f	19560	19916	critica	hypothetical protein	hypothetical	GOs:
cthe	06jun06	Contig125	Cthe_0014	f	20125	20421	critica	hypothetical protein	hypothetical	GOs:
cthe	06jun06	Contig125	Cthe_0015	f	20533	22656	critica	alpha-L-arabinofuranosidase B	PFAM	GOs: GO:0046556 GO:0004553 GO:0046373 GO:0000272 GO:0005975
cthe	06jun06	Contig125	Cthe_0016	f	23020	23499	critica	Ferritin Dps family protein	PFAM	GOs: GO:0006879 GO:0008199
cthe	06jun06	Contig125	Cthe_0017	f	24056	25918	critica	protein of unknown function DUF1538	PFAM	GOs:
cthe	06jun06	Contig125	Cthe_0018	f	25946	26260	critica	hypothetical protein	hypothetical	GOs:
cthe	06jun06	Contig125	Cthe_0019	f	26276	26602	critica	nitrogen regulatory protein P-II	SMART	GOs: GO:0006808 GO:0030234
cthe	06jun06	Contig125	Cthe_0020	f	26797	27759	critica	biotin synthase	TIGR	GOs: GO:0004076 GO:0051536 GO:0009102 GO:0051186
cthe	06jun06	Contig125	Cthe_0021	f	27756	28490	critica	Dethiobiotin synthetase	HAMAP	GOs: GO:0000287 GO:0004141 GO:0009102
cthe	06jun06	Contig125	Cthe_0022	f	28483	29649	critica	8-amino-7-oxononanoate synthase	TIGR	GOs: GO:0016769 GO:0009058 GO:0008710 GO:0030170 GO:0009102
cthe	06jun06	Contig125	Cthe_0023	f	29649	30425	critica	Carboxylesterase	PRIAM	GOs:
cthe	06jun06	Contig125	Cthe_0024	f	30415	31266	critica	biotin biosynthesis protein BioC	TIGR	GOs: GO:0008168 GO:0009102
cthe	06jun06	Contig125	Cthe_0025	f	31259	32632	critica	adenosylmethionine-8-amino-7-oxononanoate aminotransferase	TIGR	GOs: GO:0008483 GO:0004015 GO:0030170 GO:0009102
cthe	06jun06	Contig125	Cthe_0027	f	34060	34431	critica	aminotransferase class IV	PFAM	GOs:
cthe	06jun06	Contig125	Cthe_0028	r	35625	34615	critica	nucleotidyltransferase-like	COG	GOs:
cthe	06jun06	Contig125	Cthe_0029	f	36062	36700	critica	Protein of unknown function DUF2174	PFAM	GOs:
cthe	06jun06	Contig125	Cthe_0030	f	36870	37580	critica	phosphatidate cytidylyltransferase	PFAM	GOs: GO:0016772
cthe	06jun06	Contig125	Cthe_0031	f	37585	38208	critica	hypothetical protein	hypothetical	GOs:
cthe	06jun06	Contig125	Cthe_0032	r	40085	38313	critica	Mannan endo-1,4-beta-mannosidase., Cellulase	PRIAM	GOs: GO:0030246 GO:0004553 GO:0016985 GO:0000272 GO:0005975 GO:0006080 GO:0008810
cthe	06jun06	Contig125	Cthe_0033	f	40454	43120	critica	small GTP-binding protein	TIGR	GOs: GO:0046677 GO:0006412 GO:0005525 GO:0003924
cthe	06jun06	Contig125	Cthe_0034	r	43896	43237	critica	cyclic nucleotide-binding	PFAM	GOs: GO:0045449
cthe	06jun06	Contig125	Cthe_0035	f	44011	44715	critica	4Fe-4S ferredoxin iron-sulfur binding domain-containing protein	PFAM	GOs: GO:0009055 GO:0051536
cthe	06jun06	Contig125	Cthe_0036	f	44775	46403	critica	Hydroxylamine reductase	HAMAP	GOs: GO:0051536 GO:0016661
cthe	06jun06	Contig125	Cthe_0037	r	46933	46505	critica	heat shock protein Hsp20	PFAM	GOs:
cthe	06jun06	Contig125	Cthe_0038	f	47035	47292	critica	CheW domain protein	PFAM	GOs: GO:0007165 GO:0004871 GO:0006935
cthe	06jun06	Contig125	Cthe_0039	f	47345	49216	critica	chemotaxis sensory transducer	PFAM	GOs: GO:0007165 GO:0004871 GO:0006935
cthe	06jun06	Contig125	Cthe_0040	f	49460	52123	critica	Cellulase	PRIAM	GOs: GO:0030246 GO:0004553 GO:0005975
cthe	06jun06	Contig125	Cthe_0041	r	52559	52125	critica	hypothetical protein	hypothetical	GOs:
cthe	06jun06	Contig125	Cthe_0042	f	52784	53986	critica	small GTP-binding protein	TIGR	GOs: GO:0005525
cthe	06jun06	Contig125	Cthe_0043	f	54373	56601	critica	glycoside hydrolase family 9	PFAM	GOs: GO:0030246 GO:0004553 GO:0005975 GO:0000272
cthe	06jun06	Contig125	Cthe_0044	r	58326	56725	critica	Spore coat protein CotH	PFAM	GOs: GO:0004553 GO:0000272 GO:0005975
cthe	06jun06	Contig125	Cthe_0045	f	58680	59489	critica	copper amine oxidase-like domain-containing protein	PFAM	GOs:
cthe	06jun06	Contig125	Cthe_0046	f	59535	62237	critica	hypothetical protein	hypothetical	GOs:
cthe	06jun06	Contig125	Cthe_0047	f	62485	63294	critica	copper amine oxidase-like domain-containing protein	PFAM	GOs:
cthe	06jun06	Contig125	Cthe_0048	f	63314	64123	critica	copper amine oxidase-like domain-containing protein	PFAM	GOs:
cthe	06jun06	Contig125	Cthe_0049	f	64209	64871	critica	helix-turn-helix domain protein	PFAM	GOs: GO:0043565
cthe	06jun06	Contig125	Cthe_0050	f	65172	66131	critica	hypothetical protein	hypothetical	GOs:
cthe	06jun06	Contig125	Cthe_0051	f	66312	67571	critica	conserved hypothetical protein-like	COG	GOs:
cthe	06jun06	Contig125	Cthe_0052	f	67772	69031	critica	conserved hypothetical protein-like	COG	GOs:
cthe	06jun06	Contig125	Cthe_0053	f	69309	71693	critica	ribonucleoside-diphosphate reductase, adenosylcobalamin-dependent	TIGR	GOs: GO:0004748 GO:0031419 GO:0006260 GO:0005971
cthe	06jun06	Contig125	Cthe_0054	f	71948	74137	critica	protein of unknown function DUF187	PFAM	GOs:
cthe	06jun06	Contig125	Cthe_0055	f	74379	74915	critica	hypothetical protein	hypothetical	GOs:
cthe	06jun06	Contig125	Cthe_0056	f	75394	89286	critica	Ig domain protein group 2 domain protein	PFAM	GOs:
cthe	06jun06	Contig125	Cthe_0057	r	89994	89362	critica	hypothetical protein	hypothetical	GOs:
cthe	06jun06	Contig125	Cthe_0058	f	90212	90982	critica	RNA polymerase sigma-I factor	TIGR	GOs:
cthe	06jun06	Contig125	Cthe_0059	f	90979	92439	critica	type 3a cellulose-binding domain protein	PFAM	GOs: GO:0030246 GO:0005975
cthe	06jun06	Contig125	Cthe_0060	f	92558	93061	critica	SEC-C motif domain protein	PFAM	GOs:
cthe	06jun06	Contig125	Cthe_0061	r	93755	93207	critica	BioY protein	PFAM	GOs:
cthe	06jun06	Contig125	Cthe_0062	r	95854	93965	critica	sulfatase	PFAM	GOs: GO:0008484
cthe	06jun06	Contig125	Cthe_0063	f	96121	96456	critica	Rubredoxin-type Fe(Cys)4 protein	PFAM	GOs: GO:0009055
cthe	06jun06	Contig125	Cthe_0064	r	97433	96477	critica	Na/Pi-cotransporter II-related protein	TIGR	GOs: GO:0006817 GO:0015321
cthe	06jun06	Contig125	Cthe_0065	f	97629	97967	critica	hypothetical protein	hypothetical	GOs:
cthe	06jun06	Contig125	Cthe_0066	f	97964	98440	critica	hypothetical protein	hypothetical	GOs:
cthe	06jun06	Contig125	Cthe_0067	f	98498	99223	critica	NAD-dependent deacetylase	HAMAP	GOs: GO:0006342 GO:0070403 GO:0008270 GO:0016811 GO:0045449 GO:0006476
cthe	06jun06	Contig125	Cthe_0068	r	99906	99295	critica	Peptidylprolyl isomerase	PRIAM	GOs: GO:0006457 GO:0003755
cthe	06jun06	Contig125	Cthe_0069	f	100097	101119	critica	Aspartate--ammonia ligase	HAMAP	GOs: GO:0004071 GO:0006418 GO:0006529 GO:0006412 GO:0004812
cthe	06jun06	Contig125	Cthe_0070	f	101256	102650	critica	Asparaginyl-tRNA synthetase	HAMAP	GOs: GO:0004815 GO:0003676 GO:0006422 GO:0006421 GO:0006418 GO:0006412 GO:0004816 GO:0004812
cthe	06jun06	Contig125	Cthe_0071	r	105668	102852	critica	Cellulose 1,4-beta-cellobiosidase	PRIAM	GOs: GO:0030246 GO:0004553 GO:0005975
cthe	06jun06	Contig125	Cthe_0072	f	105911	106396	critica	PspC domain protein	PFAM	GOs:
cthe	06jun06	Contig125	Cthe_0073	f	106393	107358	critica	hypothetical protein	hypothetical	GOs:
cthe	06jun06	Contig125	Cthe_0074	f	107385	107576	critica	Sigma-70 region 4 type 2	PFAM	GOs: GO:0016987 GO:0006352
cthe	06jun06	Contig125	Cthe_0075	f	107711	108454	critica	hypothetical protein	hypothetical	GOs:
cthe	06jun06	Contig125	Cthe_0076	f	108653	109042	critica	hypothetical protein	hypothetical	GOs:
cthe	06jun06	Contig125	Cthe_0077	f	109205	109588	critica	hypothetical protein	hypothetical	GOs:
cthe	06jun06	Contig125	Cthe_0078	r	109865	109659	critica	hypothetical protein	hypothetical	GOs:
cthe	06jun06	Contig125	Cthe_0079	f	110150	110665	critica	hypothetical protein	hypothetical	GOs:
cthe	06jun06	Contig125	Cthe_0080	r	111148	110717	critica	CheW domain protein	PFAM	GOs: GO:0007165 GO:0004871 GO:0006935
cthe	06jun06	Contig125	Cthe_0081	r	112628	111423	critica	Arginine biosynthesis bifunctional protein ArgJ	HAMAP	GOs: GO:0004358 GO:0006526
cthe	06jun06	Contig125	Cthe_0082	f	113271	115718	critica	ATP-dependent protease La	TIGR	GOs: GO:0004252 GO:0006508 GO:0017111 GO:0004176
cthe	06jun06	Contig125	Cthe_0083	f	116031	117710	critica	Stage II sporulation protein E	PFAM	GOs: GO:0004721
cthe	06jun06	Contig125	Cthe_0084	r	118271	117726	critica	hypothetical protein	hypothetical	GOs:
cthe	06jun06	Contig125	Cthe_0085	r	119241	118609	critica	Negative regulator of genetic competence	PFAM	GOs:
cthe	06jun06	Contig125	Cthe_0086	f	119622	120506	critica	hypothetical protein	hypothetical	GOs:
cthe	06jun06	Contig125	Cthe_0087	f	120774	121376	critica	Septum formation protein Maf	HAMAP	GOs:
cthe	06jun06	Contig125	Cthe_0088	f	121454	122476	critica	cell shape determining protein, MreB/Mrl family	TIGR	GOs: GO:0000902
cthe	06jun06	Contig125	Cthe_0089	f	122493	123356	critica	rod shape-determining protein MreC	TIGR	GOs: GO:0008360
cthe	06jun06	Contig125	Cthe_0090	f	123353	123883	critica	rod shape-determining protein MreD	TIGR	GOs:
cthe	06jun06	Contig125	Cthe_0091	f	123997	126126	critica	penicillin-binding protein 2	TIGR	GOs: GO:0009252 GO:0009273 GO:0008658
cthe	06jun06	Contig125	Cthe_0092	f	126192	126875	critica	septum site-determining protein MinC	TIGR	GOs: GO:0051302 GO:0051726 GO:0000917
cthe	06jun06	Contig125	Cthe_0093	f	127090	127890	critica	septum site-determining protein MinD	TIGR	GOs: GO:0000918 GO:0016887
cthe	06jun06	Contig125	Cthe_0094	f	127904	128188	critica	Cell division topological specificity factor	HAMAP	GOs: GO:0032955 GO:0051301
cthe	06jun06	Contig125	Cthe_0095	f	128209	128604	critica	methylglyoxal synthase	TIGR	GOs: GO:0008929 GO:0019242
cthe	06jun06	Contig125	Cthe_0096	r	128925	128662	critica	protein of unknown function UPF0180	PFAM	GOs:
cthe	06jun06	Contig125	Cthe_0097	f	129156	130031	critica	Peptidase M23	PFAM	GOs:
cthe	06jun06	Contig125	Cthe_0098	f	130163	130972	critica	peptidase M50	PFAM	GOs: GO:0004222 GO:0006508
cthe	06jun06	Contig125	Cthe_0099	r	131911	131036	critica	5,10-methylenetetrahydrofolate reductase	TIGR	GOs: GO:0006555 GO:0004489 GO:0009086
cthe	06jun06	Contig125	Cthe_0100	f	132322	133104	critica	hypothetical protein	hypothetical	GOs:
cthe	06jun06	Contig125	Cthe_0101	f	133120	134289	critica	Alcohol dehydrogenase (NADP(+))	PRIAM	GOs:
cthe	06jun06	Contig125	Cthe_0102	r	135033	134377	critica	tRNA (guanine-N(7)-)-methyltransferase	HAMAP	GOs: GO:0006400 GO:0008176
cthe	06jun06	Contig125	Cthe_0103	f	135290	135682	critica	protein of unknown function UPF0047	TIGR	GOs:
cthe	06jun06	Contig125	Cthe_0104	f	136030	137127	critica	riboflavin biosynthesis protein RibD	TIGR	GOs: GO:0008835 GO:0050661 GO:0008270 GO:0008703 GO:0009231
cthe	06jun06	Contig125	Cthe_0105	f	137206	137862	critica	riboflavin synthase, alpha subunit	TIGR	GOs: GO:0009231 GO:0004746
cthe	06jun06	Contig125	Cthe_0106	f	137902	139143	critica	3,4-dihydroxy-2-butanone 4-phosphate synthase	HAMAP	GOs: GO:0008686 GO:0003935 GO:0009231
cthe	06jun06	Contig125	Cthe_0107	f	139133	139600	critica	6,7-dimethyl-8-ribityllumazine synthase	HAMAP	GOs: GO:0009231 GO:0009349
cthe	06jun06	Contig125	Cthe_0108	r	140333	139692	critica	type IV pilus assembly PilZ	PFAM	GOs:
cthe	06jun06	Contig125	Cthe_0109	f	141502	141819	critica	Dockerin type 1 protein	PFAM	GOs: GO:0004553 GO:0000272 GO:0005975
cthe	06jun06	Contig125	Cthe_0110	f	142033	142989	critica	HPr kinase/phosphorylase	HAMAP	GOs: GO:0000155 GO:0000160 GO:0004672 GO:0006109
cthe	06jun06	Contig125	Cthe_0111	f	143023	143748	critica	hydrolase ycdX	HAMAP	GOs: GO:0003887 GO:0006260
cthe	06jun06	Contig125	Cthe_0112	f	143858	144775	critica	UDP-N-acetylenolpyruvoylglucosamine reductase	HAMAP	GOs: GO:0008762 GO:0009252 GO:0050660
cthe	06jun06	Contig125	Cthe_0113	f	144814	145689	critica	UPF0042 nucleotide-binding protein yhbJ	HAMAP	GOs:
cthe	06jun06	Contig125	Cthe_0114	f	145686	147005	critica	Uncharacterised protein family UPF0052	TIGR	GOs:
cthe	06jun06	Contig125	Cthe_0115	f	147032	149011	critica	glycogen debranching enzyme	TIGR	GOs: GO:0004135 GO:0005978
cthe	06jun06	Contig125	Cthe_0116	f	149095	150039	critica	sporulation transcription regulator whiA	HAMAP	GOs:
cthe	06jun06	Contig125	Cthe_0117	f	150036	150308	critica	phosphocarrier, HPr family	TIGR	GOs: GO:0005351 GO:0009401
cthe	06jun06	Contig125	Cthe_0118	f	150499	150834	critica	anti-sigma F factor antagonist	TIGR	GOs: GO:0030435 GO:0045152
cthe	06jun06	Contig125	Cthe_0119	f	150848	151297	critica	anti-sigma F factor	TIGR	GOs: GO:0045892 GO:0030435 GO:0004674 GO:0006468 GO:0016989
cthe	06jun06	Contig125	Cthe_0120	f	151334	152074	critica	RNA polymerase sigma-F factor	TIGR	GOs: GO:0016987 GO:0006352
cthe	06jun06	Contig125	Cthe_0121	f	152189	152446	critica	hypothetical protein	hypothetical	GOs:
cthe	06jun06	Contig125	Cthe_0122	f	152466	152909	critica	stage V sporulation protein AC	TIGR	GOs:
cthe	06jun06	Contig125	Cthe_0123	f	153001	153990	critica	stage V sporulation protein AD	TIGR	GOs:
cthe	06jun06	Contig125	Cthe_0124	f	154049	154405	critica	stage V sporulation protein AE	TIGR	GOs:
cthe	06jun06	Contig125	Cthe_0125	f	154482	155045	critica	hypothetical protein	hypothetical	GOs:
cthe	06jun06	Contig125	Cthe_0126	f	155120	155584	critica	CheC domain protein	PFAM	GOs:
cthe	06jun06	Contig125	Cthe_0127	f	155714	156208	critica	RNA methyltransferase, TrmH family, group 2	TIGR	GOs: GO:0006396 GO:0003723 GO:0008173
cthe	06jun06	Contig125	Cthe_0128	f	156451	157563	critica	Integrase catalytic region	PFAM	GOs: GO:0015074 GO:0016987 GO:0006352
cthe	06jun06	Contig125	Cthe_0129	f	157782	159299	critica	diguanylate cyclase	TIGR	GOs:
cthe	06jun06	Contig125	Cthe_0130	f	159504	160538	critica	Beta-ketoacyl-acyl-carrier-protein synthase I	PRIAM	GOs: GO:0004315 GO:0006633 GO:0016747 GO:0008610
cthe	06jun06	Contig125	Cthe_0131	f	160651	160896	critica	phosphopantetheine-binding	PFAM	GOs:
cthe	06jun06	Contig125	Cthe_0132	f	161038	162075	critica	Beta-ketoacyl-acyl-carrier-protein synthase I	PRIAM	GOs: GO:0004315 GO:0006633 GO:0016747 GO:0008610
cthe	06jun06	Contig125	Cthe_0133	f	162114	163598	critica	o-succinylbenzoate--CoA ligase	PRIAM	GOs:
cthe	06jun06	Contig125	Cthe_0134	f	163619	164590	critica	hypothetical protein	hypothetical	GOs:
cthe	06jun06	Contig125	Cthe_0135	f	164639	172903	critica	6-deoxyerythronolide-B synthase., 3-oxoacyl-[acyl-carrier-protein] reductase	PRIAM	GOs: GO:0048037 GO:0000036
cthe	06jun06	Contig125	Cthe_0136	f	172900	173625	critica	4'-phosphopantetheinyl transferase	PFAM	GOs: GO:0000287 GO:0009059 GO:0006633 GO:0008897
cthe	06jun06	Contig125	Cthe_0137	f	173889	174899	critica	glyceraldehyde-3-phosphate dehydrogenase, type I	TIGR	GOs: GO:0006006 GO:0051287 GO:0008943
cthe	06jun06	Contig125	Cthe_0138	f	175233	176426	critica	Phosphoglycerate kinase	HAMAP	GOs: GO:0006096 GO:0004618
cthe	06jun06	Contig125	Cthe_0139	f	176441	177196	critica	triosephosphate isomerase	TIGR	GOs: GO:0004807
cthe	06jun06	Contig125	Cthe_0140	f	177383	178918	critica	2,3-bisphosphoglycerate-independent phosphoglycerate mutase	HAMAP	GOs: GO:0004619 GO:0006007 GO:0030145
cthe	06jun06	Contig125	Cthe_0141	f	179092	180204	critica	Integrase catalytic region	PFAM	GOs: GO:0015074 GO:0016987 GO:0006352
cthe	06jun06	Contig125	Cthe_0142	f	180470	182107	critica	diguanylate cyclase	TIGR	GOs:
cthe	06jun06	Contig125	Cthe_0143	f	182307	183608	critica	Enolase	HAMAP	GOs: GO:0000287 GO:0004634 GO:0000015 GO:0006096
cthe	06jun06	Contig125	Cthe_0144	f	183772	184023	critica	preprotein translocase, SecG subunit	TIGR	GOs: GO:0009306 GO:0015450
cthe	06jun06	Contig125	Cthe_0145	f	184305	184856	critica	metal dependent phophohydrolase	TIGR	GOs:
cthe	06jun06	Contig125	Cthe_0146	f	185048	187321	critica	ribonuclease R	TIGR	GOs: GO:0016070 GO:0003723 GO:0004540 GO:0004518 GO:0003676
cthe	06jun06	Contig125	Cthe_0147	f	187366	187797	critica	protein of unknown function DUF523	PFAM	GOs:
cthe	06jun06	Contig125	Cthe_0148	f	188004	189227	critica	transposase mutator type	PFAM	GOs: GO:0004803 GO:0006313
cthe	06jun06	Contig125	Cthe_0149	r	189738	189481	critica	hypothetical protein	hypothetical	GOs:
cthe	06jun06	Contig125	Cthe_0150	f	189867	191171	critica	RNA modification enzyme, MiaB family	TIGR	GOs: GO:0005575 GO:0051539 GO:0009451 GO:0051536
cthe	06jun06	Contig125	Cthe_0151	f	191386	191658	critica	UPF0297 protein	HAMAP	GOs:
cthe	06jun06	Contig125	Cthe_0152	f	191736	192683	critica	NADP-dependent oxidoreductase domain	PFAM	GOs: GO:0009055 GO:0051536
cthe	06jun06	Contig125	Cthe_0153	f	192805	193230	critica	Holliday junction resolvase	HAMAP	GOs: GO:0006281 GO:0006139 GO:0006310 GO:0006974 GO:0016788
cthe	06jun06	Contig125	Cthe_0154	f	193333	193623	critica	UPF0473 protein	HAMAP	GOs:
cthe	06jun06	Contig125	Cthe_0155	f	193793	194854	critica	hypothetical protein	hypothetical	GOs:
cthe	06jun06	Contig125	Cthe_0156	f	195093	196934	critica	Radical SAM domain protein	PFAM	GOs: GO:0051536
cthe	06jun06	Contig125	Cthe_0157	f	196924	197763	critica	Protein of unknown function DUF2344	PFAM	GOs:
cthe	06jun06	Contig125	Cthe_0158	f	197773	199266	critica	ribonuclease, Rne/Rng family	TIGR	GOs: GO:0006396 GO:0003723 GO:0004540
cthe	06jun06	Contig125	Cthe_0159	f	199274	200386	critica	Integrase catalytic region	PFAM	GOs: GO:0015074 GO:0016987 GO:0006352
cthe	06jun06	Contig125	Cthe_0160	f	200612	200923	critica	50S ribosomal protein L21	HAMAP	GOs: GO:0003723 GO:0006412 GO:0003735
cthe	06jun06	Contig125	Cthe_0161	f	200936	201277	critica	protein of unknown function DUF464	PFAM	GOs:
cthe	06jun06	Contig125	Cthe_0162	f	201270	201548	critica	50S ribosomal protein L27	HAMAP	GOs: GO:0006412 GO:0003735
cthe	06jun06	Contig125	Cthe_0163	f	201657	202931	critica	GTP-binding protein Obg/CgtA	TIGR	GOs: GO:0000287 GO:0005525 GO:0003924
cthe	06jun06	Contig125	Cthe_0164	f	203363	203653	critica	RNA-binding, CRM domain	TIGR	GOs: GO:0003723
cthe	06jun06	Contig125	Cthe_0165	r	204296	203739	critica	hypothetical protein	hypothetical	GOs:
cthe	06jun06	Contig125	Cthe_0166	f	204604	205284	critica	4Fe-4S ferredoxin iron-sulfur binding domain-containing protein	PFAM	GOs: GO:0009055 GO:0051536
cthe	06jun06	Contig125	Cthe_0167	f	205322	205690	critica	response regulator receiver	PFAM	GOs: GO:0000160 GO:0000156
cthe	06jun06	Contig125	Cthe_0168	f	205743	206213	critica	hypothetical protein	hypothetical	GOs:
cthe	06jun06	Contig125	Cthe_0169	r	207307	206225	critica	FAD dependent oxidoreductase	PFAM	GOs:
cthe	06jun06	Contig125	Cthe_0170	r	207871	207398	critica	hypothetical protein	hypothetical	GOs:
cthe	06jun06	Contig125	Cthe_0171	r	208136	207897	critica	hypothetical protein	hypothetical	GOs:
cthe	06jun06	Contig125	Cthe_0172	r	208405	208163	critica	hypothetical protein	hypothetical	GOs:
cthe	06jun06	Contig125	Cthe_0173	f	208546	209640	critica	FAD-dependent pyridine nucleotide-disulphide oxidoreductase	PFAM	GOs:
cthe	06jun06	Contig125	Cthe_0174	f	209822	211714	critica	sulfatase	PFAM	GOs: GO:0008484
cthe	06jun06	Contig125	Cthe_0175	f	211898	213034	critica	polysaccharide deacetylase	PFAM	GOs: GO:0005975 GO:0016810
cthe	06jun06	Contig125	Cthe_0176	f	213315	213665	critica	hypothetical protein	hypothetical	GOs:
cthe	06jun06	Contig125	Cthe_0177	f	213836	214033	critica	hypothetical protein	hypothetical	GOs:
cthe	06jun06	Contig125	Cthe_0178	r	215535	214159	critica	Argininosuccinate lyase	HAMAP	GOs: GO:0004056 GO:0042450
cthe	06jun06	Contig125	Cthe_0179	r	216762	215545	critica	Argininosuccinate synthase	HAMAP	GOs: GO:0004055 GO:0006526
cthe	06jun06	Contig125	Cthe_0180	f	216998	217486	critica	Crossover junction endodeoxyribonuclease ruvC	HAMAP	GOs: GO:0004520 GO:0006281 GO:0006310
cthe	06jun06	Contig125	Cthe_0181	f	217532	218140	critica	Holliday junction ATP-dependent DNA helicase ruvA	HAMAP	GOs: GO:0006281 GO:0009378 GO:0003678 GO:0006310 GO:0009379
cthe	06jun06	Contig125	Cthe_0182	f	218239	219231	critica	Holliday junction ATP-dependent DNA helicase ruvB	HAMAP	GOs: GO:0006281 GO:0009378 GO:0017111 GO:0006310
cthe	06jun06	Contig125	Cthe_0183	f	219300	219845	critica	protein of unknown function DUF208	PFAM	GOs:
cthe	06jun06	Contig125	Cthe_0184	f	219986	221089	critica	type IV pilus assembly protein PilM	TIGR	GOs: GO:0007049
cthe	06jun06	Contig125	Cthe_0185	f	221399	224245	critica	cell wall hydrolase/autolysin	PFAM	GOs: GO:0008745 GO:0009253
cthe	06jun06	Contig125	Cthe_0186	f	224385	225449	critica	UDP-glucose 4-epimerase	TIGR	GOs: GO:0006012 GO:0044237 GO:0003978 GO:0050662
cthe	06jun06	Contig125	Cthe_0187	f	225552	226724	critica	Lipoprotein LpqB, GerMN domain	PFAM	GOs:
cthe	06jun06	Contig125	Cthe_0188	f	226792	227583	critica	ribonuclease PH	TIGR	GOs: GO:0006396 GO:0004549 GO:0003723 GO:0000049 GO:0000175 GO:0008033
cthe	06jun06	Contig125	Cthe_0189	f	227540	228139	critica	Nucleoside-triphosphatase rdgB	HAMAP	GOs: GO:0017111
cthe	06jun06	Contig125	Cthe_0190	f	228556	230358	critica	proteinase inhibitor I4 serpin	PFAM	GOs: GO:0004553 GO:0004867 GO:0000272 GO:0005975
cthe	06jun06	Contig125	Cthe_0191	f	230789	232588	critica	proteinase inhibitor I4 serpin	PFAM	GOs: GO:0004553 GO:0004867 GO:0000272 GO:0005975
cthe	06jun06	Contig125	Cthe_0192	f	232808	233878	critica	Integrase catalytic region	PFAM	GOs: GO:0015074
cthe	06jun06	Contig125	Cthe_0193	f	234540	235724	critica	sodium/hydrogen exchanger	PFAM	GOs: GO:0055085 GO:0006812 GO:0015299
cthe	06jun06	Contig125	Cthe_0194	f	235814	236197	critica	hypothetical protein	hypothetical	GOs:
cthe	06jun06	Contig125	Cthe_0195	f	236620	236913	critica	Sigma-70 region 4 type 2	PFAM	GOs:
cthe	06jun06	Contig125	Cthe_0196	r	239164	237071	critica	Glutamine synthetase type III domain-containing protein	PFAM	GOs: GO:0006807 GO:0004356
cthe	06jun06	Contig125	Cthe_0197	f	239756	240847	critica	glutamine amidotransferase class-II	PFAM	GOs:
cthe	06jun06	Contig125	Cthe_0198	f	240847	242352	critica	Glutamate synthase (NADPH)	PRIAM	GOs: GO:0009055 GO:0015930 GO:0006537 GO:0051536
cthe	06jun06	Contig125	Cthe_0199	f	242339	242794	critica	Fe-S-cluster-containing hydrogenase components 2-like	COG	GOs:
cthe	06jun06	Contig125	Cthe_0200	f	242799	244034	critica	Ferredoxin--NAD(+) reductase	PRIAM	GOs:
cthe	06jun06	Contig125	Cthe_0201	f	244031	244753	critica	glutamate synthase alpha subunit domain protein	PFAM	GOs:
cthe	06jun06	Contig125	Cthe_0202	f	244786	246108	critica	glutamine synthetase, type I	TIGR	GOs: GO:0006807 GO:0004356 GO:0009399 GO:0006542
cthe	06jun06	Contig125	Cthe_0203	f	246136	246708	critica	ANTAR domain protein	PFAM	GOs: GO:0000160 GO:0000156
cthe	06jun06	Contig125	Cthe_0204	f	246987	247274	critica	protein of unknown function DUF1294	PFAM	GOs:
cthe	06jun06	Contig125	Cthe_0205	f	247565	249523	critica	hypothetical protein	hypothetical	GOs:
cthe	06jun06	Contig125	Cthe_0206	f	249546	251777	critica	UvrD/REP helicase	PFAM	GOs: GO:0006281 GO:0004003
cthe	06jun06	Contig125	Cthe_0207	f	251774	252607	critica	hypothetical protein	hypothetical	GOs:
cthe	06jun06	Contig125	Cthe_0208	f	252608	254899	critica	single-stranded-DNA-specific exonuclease RecJ	TIGR	GOs: GO:0008409 GO:0006281 GO:0006310 GO:0030145 GO:0003676
cthe	06jun06	Contig125	Cthe_0209	f	254996	255304	critica	glycosyl transferase family 2	PFAM	GOs:
cthe	06jun06	Contig125	Cthe_0210	r	256537	255476	critica	periplasmic binding protein/LacI transcriptional regulator	PFAM	GOs:
cthe	06jun06	Contig125	Cthe_0211	f	256900	257904	critica	glycoside hydrolase family 16	PFAM	GOs: GO:0004553 GO:0000272 GO:0005975
cthe	06jun06	Contig125	Cthe_0212	r	259884	258469	critica	beta-galactosidase	TIGR	GOs: GO:0008422 GO:0004553 GO:0030245 GO:0005975
cthe	06jun06	Contig125	Cthe_0213	f	260094	260867	critica	protein of unknown function DUF975	PFAM	GOs:
cthe	06jun06	Contig125	Cthe_0214	f	261339	262358	critica	Phenylalanyl-tRNA synthetase alpha chain	HAMAP	GOs: GO:0004826 GO:0006432 GO:0006418 GO:0006412 GO:0043039 GO:0004812 GO:0000049
cthe	06jun06	Contig125	Cthe_0215	f	262400	264787	critica	Phenylalanyl-tRNA synthetase beta chain	HAMAP	GOs: GO:0000287 GO:0004826 GO:0006432 GO:0003723 GO:0006412 GO:0000049 GO:0008033
cthe	06jun06	Contig125	Cthe_0216	r	265145	264858	critica	small acid-soluble spore protein alpha/beta type	PFAM	GOs: GO:0003690 GO:0006265
cthe	06jun06	Contig125	Cthe_0217	f	265432	266778	critica	Glucose-6-phosphate isomerase	HAMAP	GOs: GO:0004347 GO:0006094 GO:0006096
cthe	06jun06	Contig125	Cthe_0218	r	267724	266918	critica	metallophosphoesterase	PFAM	GOs:
cthe	06jun06	Contig125	Cthe_0219	r	269055	268582	critica	flavin-nucleotide-binding protein-like	COG	GOs:
cthe	06jun06	Contig125	Cthe_0220	r	270969	270022	critica	transposase IS4 family protein	PFAM	GOs: GO:0004803 GO:0006313
cthe	06jun06	Contig125	Cthe_0221	f	271287	271631	critica	hypothetical protein	hypothetical	GOs:
cthe	06jun06	Contig125	Cthe_0222	f	271655	271903	critica	hypothetical protein	hypothetical	GOs:
cthe	06jun06	Contig125	Cthe_0223	f	271894	272331	critica	viral RNA helicase 1	PFAM	GOs:
cthe	06jun06	Contig125	Cthe_0226	f	274308	274715	critica	hypothetical protein	hypothetical	GOs:
cthe	06jun06	Contig125	Cthe_0227	f	275023	275367	critica	hypothetical protein	hypothetical	GOs:
cthe	06jun06	Contig125	Cthe_0228	f	275453	275932	critica	hypothetical protein	hypothetical	GOs:
cthe	06jun06	Contig125	Cthe_0229	f	276040	277059	critica	UDP-glucuronate 4-epimerase	PRIAM	GOs: GO:0005975 GO:0044237 GO:0016857 GO:0050662
cthe	06jun06	Contig125	Cthe_0230	f	277207	278913	critica	hypothetical protein	hypothetical	GOs:
cthe	06jun06	Contig125	Cthe_0231	f	278910	280247	critica	Radical SAM domain protein	PFAM	GOs: GO:0051536
cthe	06jun06	Contig125	Cthe_0232	f	280244	281239	critica	hypothetical protein	hypothetical	GOs:
cthe	06jun06	Contig125	Cthe_0233	f	281255	281845	critica	GCN5-related N-acetyltransferase	PFAM	GOs: GO:0008080
cthe	06jun06	Contig125	Cthe_0234	f	282265	284796	critica	Long-chain-fatty-acid--CoA ligase	PRIAM	GOs:
cthe	06jun06	Contig125	Cthe_0235	f	285049	285279	critica	glutaredoxin-like protein, YruB-family	TIGR	GOs: GO:0009055 GO:0015035 GO:0045454
cthe	06jun06	Contig125	Cthe_0236	f	285730	286860	critica	NADP-dependent oxidoreductase domain	PFAM	GOs: GO:0009055 GO:0051536
cthe	06jun06	Contig125	Cthe_0237	r	287217	286825	critica	transcriptional regulator domain-containing protein	PFAM	GOs: GO:0000160 GO:0000156
cthe	06jun06	Contig125	Cthe_0238	f	287308	287574	critica	hypothetical protein	hypothetical	GOs:
cthe	06jun06	Contig125	Cthe_0239	f	287571	290726	critica	Spore coat protein CotH	PFAM	GOs: GO:0004553 GO:0000272 GO:0005975
cthe	06jun06	Contig125	Cthe_0240	f	290782	291564	critica	VTC domain-containing protein	PFAM	GOs:
cthe	06jun06	Contig125	Cthe_0241	f	291528	292202	critica	hypothetical protein	hypothetical	GOs:
cthe	06jun06	Contig125	Cthe_0242	r	293147	292248	critica	conserved hypothetical protein-like	COG	GOs:
cthe	06jun06	Contig125	Cthe_0243	f	293795	294643	critica	copper amine oxidase-like domain-containing protein	PFAM	GOs: GO:0005618 GO:0009847
cthe	06jun06	Contig125	Cthe_0244	r	296945	294822	critica	heavy metal translocating P-type ATPase	TIGR	GOs: GO:0046873 GO:0015662 GO:0006812 GO:0030001 GO:0005261 GO:0006754 GO:0016820 GO:0016818
cthe	06jun06	Contig125	Cthe_0245	r	297324	296947	critica	regulatory protein ArsR	PFAM	GOs:
cthe	06jun06	Contig125	Cthe_0246	f	297573	300035	critica	Carbohydrate binding family 6	PFAM	GOs: GO:0004553 GO:0030246 GO:0000272 GO:0005975
cthe	06jun06	Contig125	Cthe_0247	f	300315	302120	critica	DNA mismatch repair protein MutS domain protein	PFAM	GOs: GO:0006298 GO:0030983
cthe	06jun06	Contig125	Cthe_0248	r	303219	302272	critica	transposase IS4 family protein	PFAM	GOs: GO:0004803 GO:0006313
cthe	06jun06	Contig125	Cthe_0249	f	303361	305769	critica	peptidase C11 clostripain	PFAM	GOs:
cthe	06jun06	Contig125	Cthe_0250	f	305803	306993	critica	protein of unknown function UPF0027	PFAM	GOs:
cthe	06jun06	Contig125	Cthe_0251	f	307053	309608	critica	transglutaminase domain-containing protein	PFAM	GOs:
cthe	06jun06	Contig125	Cthe_0252	f	309626	310777	critica	hypothetical protein	hypothetical	GOs:
cthe	06jun06	Contig125	Cthe_0253	f	310734	311723	critica	ATPase associated with various cellular activities AAA_3	PFAM	GOs: GO:0016887
cthe	06jun06	Contig125	Cthe_0254	f	311724	313064	critica	protein of unknown function DUF58	PFAM	GOs:
cthe	06jun06	Contig125	Cthe_0255	f	313278	313691	critica	hypothetical protein	hypothetical	GOs:
cthe	06jun06	Contig125	Cthe_0256	f	313876	316014	critica	ATP-binding region ATPase domain protein	PFAM	GOs: GO:0000155 GO:0018106 GO:0016310 GO:0007165 GO:0004673 GO:0016772
cthe	06jun06	Contig125	Cthe_0257	f	316137	317189	critica	twitching motility protein	TIGR	GOs: GO:0017111
cthe	06jun06	Contig125	Cthe_0258	f	317319	318728	critica	Dockerin type 1 protein	PFAM	GOs: GO:0004553 GO:0000272 GO:0005975
cthe	06jun06	Contig125	Cthe_0259	f	318752	319336	critica	Peptidase S54, rhomboid domain	PFAM	GOs: GO:0004252
cthe	06jun06	Contig125	Cthe_0260	f	319559	321682	critica	peptidase S1 and S6 chymotrypsin/Hap	PFAM	GOs: GO:0004252 GO:0006508
cthe	06jun06	Contig125	Cthe_0261	f	321846	322499	critica	HAD-superfamily hydrolase, subfamily IA, variant 1	TIGR	GOs: GO:0008967
cthe	06jun06	Contig125	Cthe_0262	f	322558	323853	critica	Gamma-glutamyl phosphate reductase	HAMAP	GOs: GO:0006561 GO:0050661 GO:0004350
cthe	06jun06	Contig125	Cthe_0263	f	324119	324490	critica	hypothetical protein	hypothetical	GOs:
cthe	06jun06	Contig125	Cthe_0264	f	324591	325016	critica	hypothetical protein	hypothetical	GOs:
cthe	06jun06	Contig125	Cthe_0265	f	325267	326388	critica	Alanine--glyoxylate transaminase	PRIAM	GOs:
cthe	06jun06	Contig125	Cthe_0266	f	326614	328101	critica	chemotaxis sensory transducer	PFAM	GOs: GO:0007165 GO:0004871
cthe	06jun06	Contig125	Cthe_0267	r	330229	328214	critica	type 3a cellulose-binding domain protein	PFAM	GOs: GO:0030246 GO:0005975
cthe	06jun06	Contig125	Cthe_0268	r	331028	330231	critica	RNA polymerase sigma-I factor	TIGR	GOs:
cthe	06jun06	Contig125	Cthe_0269	f	331571	333004	critica	Licheninase., Cellulase	PRIAM	GOs: GO:0004553 GO:0000272 GO:0005975
cthe	06jun06	Contig125	Cthe_0270	f	333151	334605	critica	glycoside hydrolase family 18	PFAM	GOs: GO:0004553 GO:0006032 GO:0004568 GO:0000272 GO:0005975
cthe	06jun06	Contig125	Cthe_0271	f	334821	335747	critica	type 3a cellulose-binding domain protein	PFAM	GOs: GO:0030246 GO:0005975
cthe	06jun06	Contig125	Cthe_0272	r	337031	335877	critica	Serine-type D-Ala-D-Ala carboxypeptidase	PRIAM	GOs: GO:0006508 GO:0009002
cthe	06jun06	Contig125	Cthe_0273	r	338777	337173	critica	diguanylate cyclase	TIGR	GOs:
cthe	06jun06	Contig125	Cthe_0274	r	340710	339019	critica	glycoside hydrolase family 9	PFAM	GOs: GO:0004553 GO:0000272 GO:0005975
cthe	06jun06	Contig125	Cthe_0275	f	341280	343715	critica	glycosyltransferase 36	PFAM	GOs:
cthe	06jun06	Contig125	Cthe_0276	f	343980	344939	critica	Glyoxylate reductase	PRIAM	GOs: GO:0016616 GO:0048037 GO:0051287
cthe	06jun06	Contig125	Cthe_0277	f	345499	346374	critica	S-adenosylmethionine-dependent methyltransferase	PFAM	GOs:
cthe	06jun06	Contig125	Cthe_0278	f	346371	347066	critica	pseudouridine synthase	PFAM	GOs: GO:0003723 GO:0009451 GO:0001522 GO:0009982
cthe	06jun06	Contig125	Cthe_0279	f	347181	347372	critica	hypothetical protein	hypothetical	GOs:
cthe	06jun06	Contig125	Cthe_0280	f	347375	347683	critica	Coat F domain protein	PFAM	GOs:
cthe	06jun06	Contig125	Cthe_0281	f	347719	347970	critica	hypothetical protein	hypothetical	GOs:
cthe	06jun06	Contig125	Cthe_0282	f	347990	349432	critica	Glycogen synthase	HAMAP	GOs: GO:0009058 GO:0009011 GO:0009250
cthe	06jun06	Contig125	Cthe_0283	r	350604	349657	critica	NADP-dependent oxidoreductase domain	PFAM	GOs:
cthe	06jun06	Contig125	Cthe_0284	f	350817	352175	critica	protein of unknown function DUF815	PFAM	GOs: GO:0017111
cthe	06jun06	Contig125	Cthe_0285	f	352376	353584	critica	isocitrate dehydrogenase, NADP-dependent	TIGR	GOs: GO:0004450 GO:0000287 GO:0016616 GO:0006102 GO:0051287
cthe	06jun06	Contig125	Cthe_0286	f	353826	355100	critica	ATP-binding region ATPase domain protein	PFAM	GOs: GO:0018106 GO:0016310 GO:0007165 GO:0004673 GO:0000155 GO:0000160 GO:0000156 GO:0016772
cthe	06jun06	Contig125	Cthe_0287	f	355145	358627	critica	ATP-binding region ATPase domain protein	PFAM	GOs: GO:0018106 GO:0016310 GO:0007165 GO:0004673 GO:0000155 GO:0000160 GO:0000156 GO:0016772
cthe	06jun06	Contig125	Cthe_0288	f	358784	359893	critica	Protein-glutamate O-methyltransferase	PRIAM	GOs: GO:0008757
cthe	06jun06	Contig125	Cthe_0289	f	359967	362324	critica	DEAD_2 domain protein	PFAM	GOs: GO:0016818 GO:0006139 GO:0004386 GO:0004003 GO:0003676 GO:0008026
cthe	06jun06	Contig125	Cthe_0290	f	362395	363681	critica	homoserine dehydrogenase	PFAM	GOs: GO:0050661 GO:0016597 GO:0006520 GO:0004412
cthe	06jun06	Contig125	Cthe_0291	r	366015	363973	critica	Highly conserved protein containing a thioredoxin domain-like	COG	GOs:
cthe	06jun06	Contig125	Cthe_0292	f	366400	367620	critica	transposase mutator type	PFAM	GOs: GO:0004803 GO:0006313
cthe	06jun06	Contig125	Cthe_0293	f	367692	368135	critica	hypothetical protein	hypothetical	GOs:
cthe	06jun06	Contig125	Cthe_0295	r	370116	368998	critica	phosphoserine aminotransferase	TIGR	GOs: GO:0009058
cthe	06jun06	Contig125	Cthe_0296	f	370827	372302	critica	hypothetical protein	hypothetical	GOs:
cthe	06jun06	Contig125	Cthe_0297	f	372382	372765	critica	hypothetical protein	hypothetical	GOs:
cthe	06jun06	Contig125	Cthe_0298	f	372821	374623	critica	chemotaxis sensory transducer	PFAM	GOs: GO:0007165 GO:0004871 GO:0006935
cthe	06jun06	Contig125	Cthe_0299	f	374726	376096	critica	MATE efflux family protein	TIGR	GOs: GO:0055085 GO:0015238 GO:0015297 GO:0006855
cthe	06jun06	Contig125	Cthe_0300	r	376813	376196	critica	Sporulation uncharacterized protein YkwD	TIGR	GOs: GO:0016998
cthe	06jun06	Contig125	Cthe_0301	f	376994	377749	critica	protein of unknown function DUF1212	PFAM	GOs:
cthe	06jun06	Contig125	Cthe_0302	f	377769	378209	critica	conserved hypothetical protein-like	COG	GOs:
cthe	06jun06	Contig125	Cthe_0303	r	378982	378536	critica	hypothetical protein	hypothetical	GOs:
cthe	06jun06	Contig125	Cthe_0304	f	379307	380377	critica	Integrase catalytic region	PFAM	GOs: GO:0015074
cthe	06jun06	Contig125	Cthe_0305	f	380737	382722	critica	DNA gyrase subunit B domain protein	PFAM	GOs: GO:0003918 GO:0005694 GO:0006265
cthe	06jun06	Contig125	Cthe_0306	f	382797	384980	critica	DNA topoisomerase (ATP-hydrolyzing)	PRIAM	GOs: GO:0003918 GO:0005694 GO:0006265 GO:0003916
cthe	06jun06	Contig125	Cthe_0307	f	385137	385514	critica	hypothetical protein	hypothetical	GOs:
cthe	06jun06	Contig125	Cthe_0308	f	385518	385856	critica	Protein of unknown function DUF2752	PFAM	GOs:
cthe	06jun06	Contig125	Cthe_0309	f	386019	388001	critica	UvrABC system protein B	HAMAP	GOs: GO:0006281 GO:0009381 GO:0004386 GO:0009432 GO:0003676 GO:0006289 GO:0004518
cthe	06jun06	Contig125	Cthe_0310	r	389073	388027	critica	3D domain-containing protein	PFAM	GOs: GO:0004553 GO:0019867 GO:0009254
cthe	06jun06	Contig125	Cthe_0311	f	389538	392366	critica	UvrABC system protein A	HAMAP	GOs: GO:0017111 GO:0009381 GO:0006289 GO:0009380 GO:0016887
cthe	06jun06	Contig125	Cthe_0312	f	392714	395125	critica	ATPase AAA-2 domain protein	PFAM	GOs: GO:0017111
cthe	06jun06	Contig125	Cthe_0313	f	395407	396438	critica	37kDa nucleoid-associated protein	PFAM	GOs:
cthe	06jun06	Contig125	Cthe_0314	f	396564	397742	critica	Glycosyltransferase 28 domain	PFAM	GOs: GO:0030246 GO:0030259 GO:0005975 GO:0016758
cthe	06jun06	Contig125	Cthe_0315	f	397923	398672	critica	RNA polymerase sigma-I factor	TIGR	GOs: GO:0016987 GO:0006352
cthe	06jun06	Contig125	Cthe_0316	f	398665	400599	critica	PA14 domain protein	SMART	GOs:
cthe	06jun06	Contig125	Cthe_0317	r	401376	400705	critica	hypothetical protein	hypothetical	GOs:
cthe	06jun06	Contig125	Cthe_0318	r	402210	401518	critica	ErfK/YbiS/YcfS/YnhG family protein	PFAM	GOs:
cthe	06jun06	Contig125	Cthe_0319	f	402462	403106	critica	L-fuculose-phosphate aldolase	PRIAM	GOs:
cthe	06jun06	Contig125	Cthe_0320	f	403152	404618	critica	hypothetical protein	hypothetical	GOs:
cthe	06jun06	Contig125	Cthe_0321	f	404751	405716	critica	Tetratricopeptide TPR_1 repeat-containing protein	PFAM	GOs:
cthe	06jun06	Contig125	Cthe_0322	r	407047	405713	critica	Beta-N-acetylhexosaminidase	PRIAM	GOs: GO:0004553 GO:0005975
cthe	06jun06	Contig125	Cthe_0323	f	407624	407866	critica	hypothetical protein	hypothetical	GOs:
cthe	06jun06	Contig125	Cthe_0324	f	407909	410563	critica	valyl-tRNA synthetase	TIGR	GOs: GO:0004832 GO:0006418 GO:0006412 GO:0006438 GO:0004812
cthe	06jun06	Contig125	Cthe_0325	f	410598	412535	critica	NAD+ synthetase	TIGR	GOs: GO:0006807 GO:0003952 GO:0016810 GO:0009435
cthe	06jun06	Contig125	Cthe_0326	r	412808	412605	critica	hypothetical protein	hypothetical	GOs:
cthe	06jun06	Contig125	Cthe_0327	f	413675	416248	critica	S-layer domain-containing protein	PFAM	GOs: GO:0005727
cthe	06jun06	Contig125	Cthe_0328	r	418029	416428	critica	peptide chain release factor 3	TIGR	GOs: GO:0006415 GO:0005525 GO:0016149 GO:0003924
cthe	06jun06	Contig125	Cthe_0329	f	419240	420076	critica	Domain of unknown function DUF1848	PFAM	GOs:
cthe	06jun06	Contig125	Cthe_0330	f	420305	420688	critica	hypothetical protein	hypothetical	GOs:
cthe	06jun06	Contig125	Cthe_0331	f	420777	421214	critica	conserved hypothetical protein-like	COG	GOs:
cthe	06jun06	Contig125	Cthe_0332	f	421697	423370	critica	phosphoribulokinase/uridine kinase	PFAM	GOs: GO:0016301 GO:0016773 GO:0017111
cthe	06jun06	Contig125	Cthe_0333	f	423503	423856	critica	hypothetical protein	hypothetical	GOs:
cthe	06jun06	Contig125	Cthe_0334	f	423853	424302	critica	ATP-binding region ATPase domain protein	PFAM	GOs:
cthe	06jun06	Contig125	Cthe_0335	f	424321	425667	critica	Fe-S cluster domain protein	PFAM	GOs: GO:0009055 GO:0051536
cthe	06jun06	Contig125	Cthe_0336	f	425667	425996	critica	DRTGG domain protein	PFAM	GOs:
cthe	06jun06	Contig125	Cthe_0337	f	425993	426703	critica	PHP domain protein	PFAM	GOs: GO:0003887 GO:0006260
cthe	06jun06	Contig125	Cthe_0338	f	426965	427462	critica	NADH-quinone oxidoreductase, E subunit	TIGR	GOs: GO:0051287
cthe	06jun06	Contig125	Cthe_0339	f	427459	428025	critica	ATP-binding region ATPase domain protein	PFAM	GOs: GO:0000155 GO:0018106 GO:0016310 GO:0007165 GO:0016772 GO:0004673
cthe	06jun06	Contig125	Cthe_0340	f	428009	428377	critica	hypothetical protein	hypothetical	GOs:
cthe	06jun06	Contig125	Cthe_0341	f	428410	430203	critica	NADH dehydrogenase (quinone)	PRIAM	GOs: GO:0009055 GO:0016651 GO:0010181 GO:0051539 GO:0051287 GO:0051536 GO:0008137
cthe	06jun06	Contig125	Cthe_0342	f	430223	431971	critica	hydrogenase, Fe-only	TIGR	GOs: GO:0009055 GO:0008901 GO:0005506 GO:0051536
cthe	06jun06	Contig125	Cthe_0343	f	432224	432826	critica	flavin reductase domain protein FMN-binding	PFAM	GOs:
cthe	06jun06	Contig125	Cthe_0344	r	434057	432885	critica	Malate dehydrogenase (oxaloacetate-decarboxylating) (NADP(+))	PRIAM	GOs: GO:0016616 GO:0004470 GO:0051287 GO:0006108
cthe	06jun06	Contig125	Cthe_0345	r	435066	434110	critica	L-lactate dehydrogenase	HAMAP	GOs: GO:0016616 GO:0004459 GO:0006096 GO:0044262
cthe	06jun06	Contig125	Cthe_0346	f	435595	435948	critica	hypothetical protein	hypothetical	GOs:
cthe	06jun06	Contig125	Cthe_0347	r	437267	436020	critica	phosphofructokinase	PFAM	GOs: GO:0003872 GO:0006096 GO:0005945
cthe	06jun06	Contig125	Cthe_0348	r	438680	437610	critica	Integrase catalytic region	PFAM	GOs: GO:0015074
cthe	06jun06	Contig125	Cthe_0349	f	438913	439842	critica	fructose-1,6-bisphosphate aldolase, class II	TIGR	GOs: GO:0004332 GO:0006096 GO:0008270 GO:0030388
cthe	06jun06	Contig125	Cthe_0350	f	439924	440505	critica	signal peptidase I	TIGR	GOs: GO:0006508 GO:0008236
cthe	06jun06	Contig125	Cthe_0351	f	440776	442167	critica	PpiC-type peptidyl-prolyl cis-trans isomerase	PFAM	GOs: GO:0016853
cthe	06jun06	Contig125	Cthe_0352	f	442226	443218	critica	Protein of unknown function DUF2229, CoA enzyme activase	PFAM	GOs:
cthe	06jun06	Contig125	Cthe_0353	f	443190	444305	critica	conserved hypothetical protein-like	COG	GOs:
cthe	06jun06	Contig125	Cthe_0354	f	444274	445263	critica	CoA-substrate-specific enzyme activase	TIGR	GOs:
cthe	06jun06	Contig125	Cthe_0355	f	445334	446512	critica	conserved hypothetical protein-like	COG	GOs:
cthe	06jun06	Contig125	Cthe_0356	f	446664	447887	critica	transposase mutator type	PFAM	GOs: GO:0004803 GO:0006313
cthe	06jun06	Contig125	Cthe_0357	r	450690	448123	critica	alpha-glucan phosphorylase	TIGR	GOs: GO:0005975 GO:0030170 GO:0004645
cthe	06jun06	Contig125	Cthe_0358	r	451547	451014	critica	hypothetical protein	hypothetical	GOs:
cthe	06jun06	Contig125	Cthe_0359	f	451785	452186	critica	protein of unknown function DUF1113	PFAM	GOs:
cthe	06jun06	Contig125	Cthe_0360	f	452538	452867	critica	thioredoxin	TIGR	GOs: GO:0006662 GO:0009055 GO:0015035 GO:0045454
cthe	06jun06	Contig125	Cthe_0361	f	453090	453656	critica	hypothetical protein	hypothetical	GOs:
cthe	06jun06	Contig125	Cthe_0362	f	454172	454651	critica	Transcription regulator, AsnC-type	PFAM	GOs: GO:0043565
cthe	06jun06	Contig125	Cthe_0363	f	454648	455820	critica	Aspartate transaminase	PRIAM	GOs: GO:0016769 GO:0009058 GO:0030170
cthe	06jun06	Contig125	Cthe_0364	f	456551	457246	critica	helix-turn-helix domain protein	PFAM	GOs: GO:0043565
cthe	06jun06	Contig125	Cthe_0365	f	457554	458627	critica	peptide chain release factor 2	TIGR	GOs: GO:0006415 GO:0016149 GO:0003747
cthe	06jun06	Contig125	Cthe_0366	r	461514	458737	critica	hypothetical protein	hypothetical	GOs:
cthe	06jun06	Contig125	Cthe_0367	f	461825	462694	critica	Domain of unknown function DUF2520-containing protein	PFAM	GOs:
cthe	06jun06	Contig125	Cthe_0368	f	462722	463468	critica	1-(5-phosphoribosyl)-5-amino-4-imidazole-carboxylate (AIR) carboxylase	PFAM	GOs: GO:0006189 GO:0004638
cthe	06jun06	Contig125	Cthe_0369	f	463483	464706	critica	UPF0272 protein	HAMAP	GOs:
cthe	06jun06	Contig125	Cthe_0370	f	464693	465634	critica	Conserved hypothetical protein CHP01212	TIGR	GOs:
cthe	06jun06	Contig125	Cthe_0371	r	467288	466065	critica	transposase mutator type	PFAM	GOs: GO:0004803 GO:0006313
cthe	06jun06	Contig125	Cthe_0372	r	468854	467460	critica	glutamate synthase (NADPH), homotetrameric	TIGR	GOs:
cthe	06jun06	Contig125	Cthe_0373	r	469692	468847	critica	oxidoreductase FAD/NAD(P)-binding domain protein	PFAM	GOs: GO:0051537 GO:0006221 GO:0050660
cthe	06jun06	Contig125	Cthe_0374	f	470198	471532	critica	Glutamate dehydrogenase (NADP(+))	PRIAM	GOs: GO:0006520 GO:0016639
cthe	06jun06	Contig125	Cthe_0375	f	471732	473267	critica	GMP synthase [glutamine-hydrolyzing]	HAMAP	GOs: GO:0006541 GO:0003922 GO:0009058 GO:0006177 GO:0006164 GO:0008033
cthe	06jun06	Contig125	Cthe_0376	f	473437	473790	critica	Penicillinase repressor	PFAM	GOs: GO:0016481 GO:0016566
cthe	06jun06	Contig125	Cthe_0377	f	473797	474705	critica	peptidase M56 BlaR1	PFAM	GOs:
cthe	06jun06	Contig125	Cthe_0378	f	474719	475327	critica	hypothetical protein	hypothetical	GOs:
cthe	06jun06	Contig125	Cthe_0379	f	475324	476286	critica	hypothetical protein	hypothetical	GOs:
cthe	06jun06	Contig125	Cthe_0380	f	476412	476651	critica	hypothetical protein	hypothetical	GOs:
cthe	06jun06	Contig125	Cthe_0381	f	476668	477390	critica	hypothetical protein	hypothetical	GOs:
cthe	06jun06	Contig125	Cthe_0382	f	477637	478119	critica	hypothetical protein	hypothetical	GOs:
cthe	06jun06	Contig125	Cthe_0383	f	478183	478779	critica	protein of unknown function DUF214	PFAM	GOs:
cthe	06jun06	Contig125	Cthe_0384	f	478779	479492	critica	Phosphonate-transporting ATPase	PRIAM	GOs: GO:0017111 GO:0016887
cthe	06jun06	Contig125	Cthe_0385	r	479998	479741	critica	hypothetical protein	hypothetical	GOs:
cthe	06jun06	Contig125	Cthe_0386	f	480603	481208	critica	hypothetical protein	hypothetical	GOs:
cthe	06jun06	Contig125	Cthe_0387	f	481555	482502	critica	transposase IS4 family protein	PFAM	GOs: GO:0004803 GO:0006313
cthe	06jun06	Contig125	Cthe_0388	f	482647	483681	critica	L-iditol 2-dehydrogenase	PRIAM	GOs: GO:0008270
cthe	06jun06	Contig125	Cthe_0389	f	483719	484690	critica	Fructokinase	PRIAM	GOs:
cthe	06jun06	Contig125	Cthe_0390	f	484746	485960	critica	Glucokinase	PRIAM	GOs:
cthe	06jun06	Contig125	Cthe_0391	f	486278	487777	critica	Monosaccharide-transporting ATPase	PRIAM	GOs: GO:0017111 GO:0016887
cthe	06jun06	Contig125	Cthe_0392	f	487789	488838	critica	inner-membrane translocator	PFAM	GOs:
cthe	06jun06	Contig125	Cthe_0393	f	488918	489883	critica	ABC-type sugar transport system periplasmic component-like	COG	GOs:
cthe	06jun06	Contig125	Cthe_0394	f	489921	491090	critica	Alcohol dehydrogenase	PRIAM	GOs:
cthe	06jun06	Contig125	Cthe_0395	f	491074	491529	critica	RbsD or FucU transport	PFAM	GOs: GO:0008643
cthe	06jun06	Contig125	Cthe_0396	f	491956	493680	critica	Xenobiotic-transporting ATPase	PRIAM	GOs: GO:0055085 GO:0017111 GO:0042626 GO:0016887
cthe	06jun06	Contig125	Cthe_0397	f	493682	495442	critica	Xenobiotic-transporting ATPase	PRIAM	GOs: GO:0055085 GO:0017111 GO:0042626 GO:0016887
cthe	06jun06	Contig125	Cthe_0398	f	495575	495895	critica	UPF0145 protein ybjQ	HAMAP	GOs:
cthe	06jun06	Contig125	Cthe_0399	r	496871	496035	critica	protein of unknown function DUF477	PFAM	GOs:
cthe	06jun06	Contig125	Cthe_0400	r	497883	496855	critica	hypothetical protein	hypothetical	GOs:
cthe	06jun06	Contig125	Cthe_0401	f	498519	500786	critica	histidine kinase HAMP region domain protein	PFAM	GOs: GO:0007165 GO:0004871
cthe	06jun06	Contig125	Cthe_0402	f	501043	503241	critica	copper amine oxidase-like domain-containing protein	PFAM	GOs:
cthe	06jun06	Contig125	Cthe_0403	f	503401	504225	critica	RNA polymerase sigma-I factor	TIGR	GOs: GO:0016987 GO:0006352
cthe	06jun06	Contig125	Cthe_0404	f	504225	505793	critica	type 3a cellulose-binding domain protein	PFAM	GOs: GO:0030246 GO:0005975
cthe	06jun06	Contig125	Cthe_0405	f	505876	507456	critica	glycoside hydrolase family 5	PFAM	GOs: GO:0004553 GO:0000272 GO:0005975
cthe	06jun06	Contig125	Cthe_0406	r	508219	507482	critica	hypothetical protein	hypothetical	GOs:
cthe	06jun06	Contig125	Cthe_0407	r	509556	508249	critica	DNA-binding protein with the Helix-hairpin-helix motif-like	COG	GOs:
cthe	06jun06	Contig125	Cthe_0408	f	509847	512435	critica	diguanylate cyclase	TIGR	GOs: GO:0000155 GO:0000160 GO:0007165 GO:0030288 GO:0004871
cthe	06jun06	Contig125	Cthe_0409	f	512502	512771	critica	UPF0237 protein	HAMAP	GOs: GO:0016597
cthe	06jun06	Contig125	Cthe_0410	f	512786	514144	critica	UPF0210 protein	HAMAP	GOs:
cthe	06jun06	Contig125	Cthe_0411	r	515349	514315	critica	hypothetical protein	hypothetical	GOs:
cthe	06jun06	Contig125	Cthe_0412	f	516253	518940	critica	Cellulose 1,4-beta-cellobiosidase	PRIAM	GOs: GO:0004553 GO:0005975 GO:0000272 GO:0016798 GO:0008810
cthe	06jun06	Contig125	Cthe_0413	f	519467	523141	critica	Cellulose 1,4-beta-cellobiosidase., Cellulase	PRIAM	GOs: GO:0030246 GO:0004553 GO:0005975 GO:0000272 GO:0016798 GO:0008810
cthe	06jun06	Contig125	Cthe_0414	r	523860	523249	critica	manganese containing catalase	PFAM	GOs:
cthe	06jun06	Contig125	Cthe_0415	r	524168	523923	critica	hypothetical protein	hypothetical	GOs:
cthe	06jun06	Contig125	Cthe_0416	r	524438	524181	critica	hypothetical protein	hypothetical	GOs:
cthe	06jun06	Contig125	Cthe_0417	f	524713	524976	critica	ribosomal protein S15	TIGR	GOs: GO:0006412 GO:0003735
cthe	06jun06	Contig125	Cthe_0418	f	525212	527314	critica	Polyribonucleotide nucleotidyltransferase	HAMAP	GOs: GO:0006396 GO:0003723 GO:0004654 GO:0005739 GO:0000175 GO:0006402
cthe	06jun06	Contig125	Cthe_0419	f	527446	528705	critica	processing peptidase	PRIAM	GOs: GO:0004222 GO:0006508 GO:0008270
cthe	06jun06	Contig125	Cthe_0420	f	528909	529781	critica	hypothetical protein	hypothetical	GOs:
cthe	06jun06	Contig125	Cthe_0421	f	529786	530370	critica	dipicolinic acid synthetase, B subunit	TIGR	GOs:
cthe	06jun06	Contig125	Cthe_0422	f	530687	531370	critica	Redox-sensing transcriptional repressor rex	HAMAP	GOs: GO:0051775 GO:0016481 GO:0016564
cthe	06jun06	Contig125	Cthe_0423	f	531351	533972	critica	Acetaldehyde dehydrogenase (acetylating)	PRIAM	GOs: GO:0004022 GO:0015976 GO:0006066 GO:0008774
cthe	06jun06	Contig125	Cthe_0424	f	533969	534718	critica	aminoglycoside phosphotransferase	PFAM	GOs: GO:0004672 GO:0006468
cthe	06jun06	Contig125	Cthe_0425	f	534731	534976	critica	hypothetical protein	hypothetical	GOs:
cthe	06jun06	Contig125	Cthe_0426	f	535029	536699	critica	Fe-S cluster domain protein	PFAM	GOs: GO:0009055 GO:0007165 GO:0004871 GO:0051536
cthe	06jun06	Contig125	Cthe_0427	f	536692	537861	critica	Stage II sporulation protein E	PFAM	GOs: GO:0004721
cthe	06jun06	Contig125	Cthe_0428	f	537873	538370	critica	NADH dehydrogenase (ubiquinone) 24 kDa subunit	PFAM	GOs: GO:0051287
cthe	06jun06	Contig125	Cthe_0429	f	538363	540237	critica	NADH dehydrogenase (quinone)	PRIAM	GOs: GO:0009055 GO:0016651 GO:0010181 GO:0051539 GO:0051287 GO:0051536 GO:0008137
cthe	06jun06	Contig125	Cthe_0430	f	540242	541942	critica	hydrogenase, Fe-only	TIGR	GOs: GO:0009055 GO:0008901 GO:0005506 GO:0042773 GO:0051536 GO:0008137
cthe	06jun06	Contig125	Cthe_0431	f	541944	542189	critica	hypothetical protein	hypothetical	GOs:
cthe	06jun06	Contig125	Cthe_0432	r	542989	542312	critica	hypothetical protein	hypothetical	GOs:
cthe	06jun06	Contig125	Cthe_0433	f	543569	545938	critica	glycoside hydrolase family 9	PFAM	GOs: GO:0030246 GO:0004553 GO:0005975 GO:0000272
cthe	06jun06	Contig125	Cthe_0434	f	546107	547207	critica	hypothetical protein	hypothetical	GOs:
cthe	06jun06	Contig125	Cthe_0435	f	547412	548464	critica	Dockerin type 1 protein	PFAM	GOs: GO:0004553 GO:0005975
cthe	06jun06	Contig125	Cthe_0436	f	548775	551945	critica	Tetratricopeptide TPR_2 repeat-containing protein	PFAM	GOs:
cthe	06jun06	Contig125	Cthe_0437	f	551989	552447	critica	hypothetical protein	hypothetical	GOs:
cthe	06jun06	Contig125	Cthe_0438	f	552740	553126	critica	Dockerin type 1 protein	PFAM	GOs: GO:0004553 GO:0000272 GO:0005975
cthe	06jun06	Contig125	Cthe_0439	r	554590	553844	critica	CobB/CobQ domain protein glutamine amidotransferase	PFAM	GOs: GO:0009236
cthe	06jun06	Contig125	Cthe_0440	r	555995	554592	critica	domain of unknown function DUF1727	PFAM	GOs: GO:0009058
cthe	06jun06	Contig125	Cthe_0441	f	556327	557190	critica	UDP-N-acetylglucosamine 1-carboxyvinyltransferase	PRIAM	GOs: GO:0016765
cthe	06jun06	Contig125	Cthe_0442	f	557204	558064	critica	Polypeptide-transport-associated domain protein FtsQ-type	PFAM	GOs:
cthe	06jun06	Contig125	Cthe_0443	f	558080	558457	critica	protein of unknown function DUF1290	PFAM	GOs:
cthe	06jun06	Contig125	Cthe_0444	f	558620	559861	critica	cell division protein FtsA	TIGR	GOs: GO:0007049
cthe	06jun06	Contig125	Cthe_0445	f	560151	561281	critica	cell division protein FtsZ	TIGR	GOs: GO:0051258 GO:0043234 GO:0005525 GO:0003924
cthe	06jun06	Contig125	Cthe_0446	f	561517	562410	critica	sigma-E processing peptidase SpoIIGA	TIGR	GOs: GO:0006508 GO:0030436 GO:0004190
cthe	06jun06	Contig125	Cthe_0447	f	562463	563197	critica	RNA polymerase sigma-E factor	TIGR	GOs: GO:0030435 GO:0006350 GO:0016987 GO:0006352
cthe	06jun06	Contig125	Cthe_0448	f	563358	564131	critica	RNA polymerase sigma-G factor	TIGR	GOs: GO:0016987 GO:0006352
cthe	06jun06	Contig125	Cthe_0449	f	564388	564648	critica	sporulation protein, YlmC/YmxH family	TIGR	GOs:
cthe	06jun06	Contig125	Cthe_0450	f	564796	565251	critica	Transcriptional repressor nrdR	HAMAP	GOs: GO:0016481 GO:0008270 GO:0016564
cthe	06jun06	Contig125	Cthe_0451	f	565307	567178	critica	protein of unknown function DUF115	PFAM	GOs:
cthe	06jun06	Contig125	Cthe_0452	f	567264	568037	critica	cellulosome anchoring protein cohesin region	PFAM	GOs: GO:0009274 GO:0030246 GO:0000272
cthe	06jun06	Contig125	Cthe_0453	f	568197	568637	critica	hypothetical protein	hypothetical	GOs:
cthe	06jun06	Contig125	Cthe_0454	r	569107	568703	critica	hypothetical protein	hypothetical	GOs:
cthe	06jun06	Contig125	Cthe_0455	f	569434	570972	critica	Mg chelatase, subunit ChlI	TIGR	GOs: GO:0004252 GO:0016851 GO:0006508 GO:0017111 GO:0004176 GO:0015995 GO:0015979
cthe	06jun06	Contig125	Cthe_0456	f	570989	571405	critica	protein of unknown function UPF0047	TIGR	GOs:
cthe	06jun06	Contig125	Cthe_0457	f	571435	571797	critica	protein of unknown function DUF307	PFAM	GOs:
cthe	06jun06	Contig125	Cthe_0458	f	572004	572759	critica	exodeoxyribonuclease III Xth	TIGR	GOs: GO:0006281 GO:0004519 GO:0004518
cthe	06jun06	Contig125	Cthe_0459	f	572939	574051	critica	DNA protecting protein DprA	TIGR	GOs: GO:0009294
cthe	06jun06	Contig125	Cthe_0460	f	574145	576253	critica	DNA topoisomerase I	TIGR	GOs: GO:0003917 GO:0005694 GO:0006265 GO:0003916
cthe	06jun06	Contig125	Cthe_0461	f	576255	577565	critica	Methylenetetrahydrofolate--tRNA-(uracil-5-)-methyltransferase trmFO	HAMAP	GOs: GO:0047151 GO:0050660 GO:0008033
cthe	06jun06	Contig125	Cthe_0462	f	578005	578409	critica	flagellar basal-body rod protein FlgB	TIGR	GOs: GO:0001539 GO:0003774 GO:0009288 GO:0005198 GO:0019861
cthe	06jun06	Contig125	Cthe_0463	f	578416	578859	critica	flagellar basal-body rod protein FlgC	TIGR	GOs: GO:0001539 GO:0003774 GO:0009288 GO:0005198 GO:0019861
cthe	06jun06	Contig125	Cthe_0464	f	578918	579232	critica	Flagellar hook-basal body complex protein fliE	HAMAP	GOs: GO:0001539 GO:0003774 GO:0009288 GO:0005198
cthe	06jun06	Contig125	Cthe_0465	f	579318	580871	critica	flagellar M-ring protein FliF	TIGR	GOs: GO:0001539 GO:0003774 GO:0009431
cthe	06jun06	Contig125	Cthe_0466	f	580923	581945	critica	flagellar motor switch protein FliG	TIGR	GOs: GO:0001539 GO:0003774 GO:0009288 GO:0006935
cthe	06jun06	Contig125	Cthe_0467	f	581938	582729	critica	Flagellar assembly protein FliH/Type III secretion system HrpE	PFAM	GOs:
cthe	06jun06	Contig125	Cthe_0468	f	582774	584087	critica	flagellar protein export ATPase FliI	TIGR	GOs: GO:0046034 GO:0009288 GO:0030257 GO:0030254 GO:0016469 GO:0009296 GO:0001539 GO:0009058 GO:0017111 GO:0015992 GO:0016887 GO:0046933 GO:0046961
cthe	06jun06	Contig125	Cthe_0469	f	584109	584567	critica	flagellar export protein FliJ	TIGR	GOs: GO:0001539 GO:0044461 GO:0003774 GO:0009288 GO:0006935
cthe	06jun06	Contig125	Cthe_0470	f	584629	585459	critica	hypothetical protein	hypothetical	GOs:
cthe	06jun06	Contig125	Cthe_0471	f	585504	587090	critica	Flagellar hook-length control protein-like	PFAM	GOs:
cthe	06jun06	Contig125	Cthe_0472	f	587106	588077	critica	flagellar hook capping protein	PFAM	GOs:
cthe	06jun06	Contig125	Cthe_0473	f	588127	588516	critica	flagellar operon protein	TIGR	GOs:
cthe	06jun06	Contig125	Cthe_0474	f	588682	590004	critica	fagellar hook-basal body protein	TIGR	GOs: GO:0001539 GO:0030694 GO:0003774 GO:0009288 GO:0005198 GO:0019861
cthe	06jun06	Contig125	Cthe_0475	f	590140	590430	critica	flagellar FlbD family protein	PFAM	GOs:
cthe	06jun06	Contig125	Cthe_0476	f	590512	591015	critica	flagellar basal body-associated protein FliL	PFAM	GOs:
cthe	06jun06	Contig125	Cthe_0477	f	591028	592014	critica	flagellar motor switch protein FliM	TIGR	GOs: GO:0001539 GO:0003774 GO:0009425 GO:0006935
cthe	06jun06	Contig125	Cthe_0478	f	592016	593236	critica	flagellar motor switch protein FliN	TIGR	GOs: GO:0001539 GO:0044461 GO:0003774 GO:0009425 GO:0006935
cthe	06jun06	Contig125	Cthe_0479	f	593356	593718	critica	response regulator receiver	PFAM	GOs: GO:0000160 GO:0000156
cthe	06jun06	Contig125	Cthe_0480	f	593788	594285	critica	hypothetical protein	hypothetical	GOs:
cthe	06jun06	Contig125	Cthe_0481	f	594275	595057	critica	flagellar biosynthetic protein FliP	TIGR	GOs: GO:0009306
cthe	06jun06	Contig125	Cthe_0482	f	595110	595379	critica	flagellar biosynthetic protein FliQ	TIGR	GOs: GO:0009306 GO:0019861
cthe	06jun06	Contig125	Cthe_0483	f	595409	596194	critica	flagellar biosynthetic protein FliR	TIGR	GOs: GO:0006605 GO:0015031 GO:0019861
cthe	06jun06	Contig125	Cthe_0484	f	596191	597369	critica	flagellar biosynthetic protein FlhB	TIGR	GOs: GO:0009306
cthe	06jun06	Contig125	Cthe_0485	f	597410	599440	critica	flagellar biosynthesis protein FlhA	TIGR	GOs: GO:0009306 GO:0015031 GO:0019861
cthe	06jun06	Contig125	Cthe_0486	f	599442	600653	critica	flagellar biosynthetic protein FlhF	TIGR	GOs: GO:0006614 GO:0017111 GO:0005525 GO:0043064
cthe	06jun06	Contig125	Cthe_0487	f	600654	601562	critica	Cobyrinic acid ac-diamide synthase	PFAM	GOs:
cthe	06jun06	Contig125	Cthe_0488	f	601605	602279	critica	type IV pilus assembly PilZ	PFAM	GOs:
cthe	06jun06	Contig125	Cthe_0489	f	602289	603353	critica	Chemotaxis response regulator protein-glutamate methylesterase	HAMAP	GOs: GO:0000160 GO:0006935 GO:0000156 GO:0008984
cthe	06jun06	Contig125	Cthe_0490	f	603353	605431	critica	CheW domain protein	PFAM	GOs: GO:0018106 GO:0016310 GO:0007165 GO:0004673 GO:0000155 GO:0006928 GO:0000160 GO:0006935 GO:0004871 GO:0016772
cthe	06jun06	Contig125	Cthe_0491	f	605448	605912	critica	CheW domain protein	PFAM	GOs: GO:0007165 GO:0004871 GO:0006935
cthe	06jun06	Contig125	Cthe_0492	f	605917	606537	critica	CheC domain protein	PFAM	GOs:
cthe	06jun06	Contig125	Cthe_0493	f	606537	607022	critica	Chemoreceptor glutamine deamidase cheD	HAMAP	GOs: GO:0050568 GO:0006935
cthe	06jun06	Contig125	Cthe_0494	f	607037	607435	critica	hypothetical protein	hypothetical	GOs:
cthe	06jun06	Contig125	Cthe_0495	f	607486	608142	critica	RNA polymerase sigma factor, FliA/WhiG family	TIGR	GOs: GO:0003899 GO:0016987 GO:0045449 GO:0006352
cthe	06jun06	Contig125	Cthe_0496	f	608167	609279	critica	Integrase catalytic region	PFAM	GOs: GO:0015074 GO:0016987 GO:0006352
cthe	06jun06	Contig125	Cthe_0498	f	609535	611163	critica	protein of unknown function DUF342	PFAM	GOs:
cthe	06jun06	Contig125	Cthe_0499	f	611190	611501	critica	hypothetical protein	hypothetical	GOs:
cthe	06jun06	Contig125	Cthe_0500	f	611537	612121	critica	hypothetical protein	hypothetical	GOs:
cthe	06jun06	Contig125	Cthe_0501	f	612153	612782	critica	aminodeoxychorismate lyase	PFAM	GOs:
cthe	06jun06	Contig125	Cthe_0502	f	612945	613811	critica	hypothetical protein	hypothetical	GOs:
cthe	06jun06	Contig125	Cthe_0503	f	613963	614514	critica	2'-5' RNA ligase	TIGR	GOs: GO:0016070 GO:0008664
cthe	06jun06	Contig125	Cthe_0504	f	614616	615851	critica	Capsule synthesis protein, CapA	PFAM	GOs:
cthe	06jun06	Contig125	Cthe_0505	f	616237	618465	critica	formate acetyltransferase	TIGR	GOs: GO:0008861 GO:0006006 GO:0005975
cthe	06jun06	Contig125	Cthe_0506	f	618492	619208	critica	pyruvate formate-lyase activating enzyme	TIGR	GOs: GO:0006800 GO:0051539 GO:0043365 GO:0051536
cthe	06jun06	Contig125	Cthe_0507	r	619875	619228	critica	Exonuclease RNase T and DNA polymerase III	PFAM	GOs: GO:0004527
cthe	06jun06	Contig125	Cthe_0508	f	620131	620541	critica	hypothetical protein	hypothetical	GOs:
cthe	06jun06	Contig125	Cthe_0509	r	621918	620839	critica	sodium ion-translocating decarboxylase, beta subunit	TIGR	GOs: GO:0016829 GO:0006814
cthe	06jun06	Contig125	Cthe_0510	r	623443	622373	critica	Integrase catalytic region	PFAM	GOs: GO:0015074
cthe	06jun06	Contig125	Cthe_0511	f	623795	625117	critica	ATP-binding region ATPase domain protein	PFAM	GOs: GO:0000155 GO:0018106 GO:0016310 GO:0007165 GO:0016772 GO:0004673
cthe	06jun06	Contig125	Cthe_0512	r	627248	625728	critica	integrase family protein	PFAM	GOs: GO:0015074 GO:0006310
cthe	06jun06	Contig125	Cthe_0513	r	627568	627359	critica	DNA binding domain protein, excisionase family	TIGR	GOs:
cthe	06jun06	Contig125	Cthe_0514	f	627622	628737	critica	DNA methylase N-4/N-6 domain protein	PFAM	GOs: GO:0008168 GO:0008170 GO:0006306 GO:0032259 GO:0003676
cthe	06jun06	Contig125	Cthe_0515	r	631575	630040	critica	transposase IS66	PFAM	GOs:
cthe	06jun06	Contig125	Cthe_0516	r	632029	631673	critica	IS66 Orf2 family protein	PFAM	GOs:
cthe	06jun06	Contig125	Cthe_0517	r	632387	632019	critica	hypothetical protein	hypothetical	GOs:
cthe	06jun06	Contig125	Cthe_0518	r	635675	632700	critica	Type III site-specific deoxyribonuclease	PRIAM	GOs:
cthe	06jun06	Contig125	Cthe_0519	r	637524	635692	critica	Site-specific DNA-methyltransferase (adenine-specific)	PRIAM	GOs: GO:0008168 GO:0008170 GO:0006306 GO:0032259 GO:0003676
cthe	06jun06	Contig125	Cthe_0520	r	638246	637521	critica	hypothetical protein	hypothetical	GOs:
cthe	06jun06	Contig125	Cthe_0521	r	641527	638258	critica	SNF2-related protein	PFAM	GOs: GO:0004386 GO:0003676
cthe	06jun06	Contig125	Cthe_0522	r	641807	641532	critica	hypothetical protein	hypothetical	GOs:
cthe	06jun06	Contig125	Cthe_0523	f	642188	642784	critica	Resolvase domain	PFAM	GOs: GO:0000150 GO:0006310
cthe	06jun06	Contig125	Cthe_0524	f	642821	643294	critica	hypothetical protein	hypothetical	GOs:
cthe	06jun06	Contig125	Cthe_0525	f	643311	643793	critica	hypothetical protein	hypothetical	GOs:
cthe	06jun06	Contig125	Cthe_0526	f	643797	644240	critica	hypothetical protein	hypothetical	GOs:
cthe	06jun06	Contig125	Cthe_0527	r	644663	644418	critica	hypothetical protein	hypothetical	GOs:
cthe	06jun06	Contig125	Cthe_0528	f	645143	645538	critica	hypothetical protein	hypothetical	GOs:
cthe	06jun06	Contig125	Cthe_0530	f	645935	646549	critica	hypothetical protein	hypothetical	GOs:
cthe	06jun06	Contig125	Cthe_0531	f	646750	649038	critica	hypothetical protein	hypothetical	GOs:
cthe	06jun06	Contig125	Cthe_0532	f	649110	649601	critica	Haloacid dehalogenase domain protein hydrolase	PFAM	GOs:
cthe	06jun06	Contig125	Cthe_0533	f	649946	651478	critica	Radical SAM domain protein	PFAM	GOs: GO:0051536
cthe	06jun06	Contig125	Cthe_0534	f	651489	653672	critica	ABC-type bacteriocin transporter	TIGR	GOs: GO:0055085 GO:0008233 GO:0042626 GO:0019534 GO:0008234 GO:0006508 GO:0017111 GO:0016887
cthe	06jun06	Contig125	Cthe_0535	f	653775	654047	critica	hypothetical protein	hypothetical	GOs:
cthe	06jun06	Contig125	Cthe_0536	f	654353	656044	critica	glycoside hydrolase family 5	PFAM	GOs: GO:0004553 GO:0000272 GO:0005975
cthe	06jun06	Contig125	Cthe_0537	f	656118	656789	critica	response regulator receiver	PFAM	GOs: GO:0000160 GO:0000156
cthe	06jun06	Contig125	Cthe_0538	f	656782	657798	critica	ATP-binding region ATPase domain protein	PFAM	GOs: GO:0000155 GO:0018106 GO:0016310 GO:0007165 GO:0016772 GO:0004673
cthe	06jun06	Contig125	Cthe_0539	f	657907	658590	critica	Phosphonate-transporting ATPase	PRIAM	GOs: GO:0017111 GO:0016887
cthe	06jun06	Contig125	Cthe_0540	f	658587	661193	critica	protein of unknown function DUF214	PFAM	GOs:
cthe	06jun06	Contig125	Cthe_0541	f	661392	662585	critica	peptidase M24	PFAM	GOs: GO:0004553 GO:0004177 GO:0006508 GO:0005975 GO:0009987 GO:0008235
cthe	06jun06	Contig125	Cthe_0542	f	662618	663349	critica	protein of unknown function DUF45	PFAM	GOs:
cthe	06jun06	Contig125	Cthe_0543	f	663788	666007	critica	glycoside hydrolase family 9	PFAM	GOs: GO:0030246 GO:0004553 GO:0005975 GO:0000272
cthe	06jun06	Contig125	Cthe_0544	f	666202	667077	critica	Protein phosphatase 2C-like	PFAM	GOs:
cthe	06jun06	Contig125	Cthe_0545	f	667183	667611	critica	peptidase A24A prepilin type IV	PFAM	GOs: GO:0004190
cthe	06jun06	Contig125	Cthe_0546	f	667654	668073	critica	ferric-uptake regulator	PFAM	GOs:
cthe	06jun06	Contig125	Cthe_0547	f	668249	669205	critica	periplasmic solute binding protein	PFAM	GOs: GO:0007155 GO:0030001
cthe	06jun06	Contig125	Cthe_0548	f	669231	670010	critica	Iron-chelate-transporting ATPase	PRIAM	GOs: GO:0017111 GO:0016887
cthe	06jun06	Contig125	Cthe_0549	f	670011	670865	critica	ABC-3 protein	PFAM	GOs: GO:0042626
cthe	06jun06	Contig125	Cthe_0550	f	671033	672937	critica	Heat shock protein Hsp90	PFAM	GOs: GO:0006457 GO:0051082 GO:0006950
cthe	06jun06	Contig125	Cthe_0551	r	674775	673111	critica	Butyrate--CoA ligase	PRIAM	GOs: GO:0005576
cthe	06jun06	Contig125	Cthe_0552	r	675342	674791	critica	Cupin 2 conserved barrel domain protein	PFAM	GOs: GO:0043565
cthe	06jun06	Contig125	Cthe_0553	r	676394	675495	critica	LysR substrate-binding	PFAM	GOs:
cthe	06jun06	Contig125	Cthe_0554	f	676514	680284	critica	phosphoribosylformylglycinamidine synthase	TIGR	GOs:
cthe	06jun06	Contig125	Cthe_0555	f	680567	681808	critica	PpiC-type peptidyl-prolyl cis-trans isomerase	PFAM	GOs: GO:0016853
cthe	06jun06	Contig125	Cthe_0556	r	683712	681871	critica	asparagine synthase (glutamine-hydrolyzing)	TIGR	GOs: GO:0006529 GO:0004066
cthe	06jun06	Contig125	Cthe_0557	f	684019	684789	critica	polysaccharide deacetylase	PFAM	GOs: GO:0005975 GO:0016810
cthe	06jun06	Contig125	Cthe_0558	f	684901	685551	critica	Mur ligase middle domain protein	PFAM	GOs:
cthe	06jun06	Contig125	Cthe_0559	f	685904	686620	critica	single-strand binding protein/Primosomal replication protein n	PFAM	GOs: GO:0003697
cthe	06jun06	Contig125	Cthe_0560	r	688515	686740	critica	NADH dehydrogenase	PRIAM	GOs:
cthe	06jun06	Contig125	Cthe_0561	f	688931	689977	critica	ApbE family lipoprotein	PFAM	GOs: GO:0009228
cthe	06jun06	Contig125	Cthe_0562	f	689961	690341	critica	protein of unknown function DUF1312	PFAM	GOs:
cthe	06jun06	Contig125	Cthe_0563	f	690422	690934	critica	Heptaprenyl diphosphate synthase component I	PFAM	GOs:
cthe	06jun06	Contig125	Cthe_0564	f	690963	691919	critica	Trans-hexaprenyltranstransferase	PRIAM	GOs: GO:0008299
cthe	06jun06	Contig125	Cthe_0565	f	691999	692418	critica	hypothetical protein	hypothetical	GOs:
cthe	06jun06	Contig125	Cthe_0566	f	692718	695165	critica	primosomal protein N'	TIGR	GOs: GO:0006260 GO:0004386 GO:0003676
cthe	06jun06	Contig125	Cthe_0567	f	695212	695724	critica	Peptide deformylase	HAMAP	GOs: GO:0042586 GO:0005506 GO:0006412
cthe	06jun06	Contig125	Cthe_0568	f	695783	696718	critica	Methionyl-tRNA formyltransferase	HAMAP	GOs: GO:0009058 GO:0008168 GO:0006412 GO:0016742 GO:0004479
cthe	06jun06	Contig125	Cthe_0569	f	696708	697463	critica	protein of unknown function DUF116	PFAM	GOs:
cthe	06jun06	Contig125	Cthe_0570	f	697480	698163	critica	peptidase membrane zinc metallopeptidase	PFAM	GOs:
cthe	06jun06	Contig125	Cthe_0571	f	698163	699530	critica	sun protein	TIGR	GOs: GO:0003723 GO:0008649 GO:0006364
cthe	06jun06	Contig125	Cthe_0572	f	699532	700581	critica	Ribosomal RNA large subunit methyltransferase N	HAMAP	GOs: GO:0008173 GO:0006364 GO:0051536
cthe	06jun06	Contig125	Cthe_0573	f	700646	701383	critica	Protein phosphatase 2C-like	PFAM	GOs:
cthe	06jun06	Contig125	Cthe_0574	f	701454	703565	critica	Calcium/calmodulin-dependent protein kinase	PRIAM	GOs: GO:0004674 GO:0004672 GO:0006468 GO:0008658
cthe	06jun06	Contig125	Cthe_0575	f	703585	704469	critica	ribosome biogenesis GTPase RsgA	HAMAP	GOs: GO:0005525 GO:0003924
cthe	06jun06	Contig125	Cthe_0576	f	704628	705290	critica	ribulose-phosphate 3-epimerase	TIGR	GOs: GO:0005975 GO:0004750
cthe	06jun06	Contig125	Cthe_0577	f	705303	705941	critica	thiamine pyrophosphokinase	TIGR	GOs: GO:0004788 GO:0006772 GO:0009229
cthe	06jun06	Contig125	Cthe_0578	r	708290	706080	critica	glycoside hydrolase family 9	PFAM	GOs: GO:0030246 GO:0004553 GO:0005975 GO:0000272
cthe	06jun06	Contig125	Cthe_0579	f	708844	709365	critica	nitroreductase	PFAM	GOs:
cthe	06jun06	Contig125	Cthe_0580	r	710625	709432	critica	Aspartate transaminase	PRIAM	GOs: GO:0016769 GO:0009058 GO:0030170 GO:0016847
cthe	06jun06	Contig125	Cthe_0581	r	712405	710639	critica	Fibronectin-binding A domain protein	PFAM	GOs:
cthe	06jun06	Contig125	Cthe_0582	r	714425	712662	critica	PAS sensor protein	TIGR	GOs: GO:0018106 GO:0016310 GO:0007165 GO:0004673 GO:0000155 GO:0000160 GO:0004871 GO:0016772
cthe	06jun06	Contig125	Cthe_0583	r	715637	714453	critica	Stage II sporulation protein E	PFAM	GOs: GO:0000160 GO:0004721 GO:0000156
cthe	06jun06	Contig125	Cthe_0584	f	715767	716057	critica	protein of unknown function DUF503	PFAM	GOs:
cthe	06jun06	Contig125	Cthe_0585	r	721442	720606	critica	Integrase catalytic region	PFAM	GOs: GO:0015074
cthe	06jun06	Contig125	Cthe_0586	r	721758	721465	critica	transposase IS3/IS911 family protein	PFAM	GOs: GO:0004803 GO:0006313
cthe	06jun06	Contig125	Cthe_0587	r	723139	721919	critica	transposase mutator type	PFAM	GOs: GO:0004803 GO:0006313
cthe	06jun06	Contig125	Cthe_0588	f	723750	724820	critica	Integrase catalytic region	PFAM	GOs: GO:0015074
cthe	06jun06	Contig125	Cthe_0590	f	726133	726426	critica	transposase IS3/IS911 family protein	PFAM	GOs: GO:0004803 GO:0006313
cthe	06jun06	Contig125	Cthe_0591	f	726449	727285	critica	Integrase catalytic region	PFAM	GOs: GO:0015074
cthe	06jun06	Contig125	Cthe_0592	f	727660	728325	critica	Methyltransferase type 11	PFAM	GOs: GO:0008168
cthe	06jun06	Contig125	Cthe_0593	f	728648	729646	critica	copper amine oxidase-like domain-containing protein	PFAM	GOs:
cthe	06jun06	Contig125	Cthe_0594	f	730556	731776	critica	transposase mutator type	PFAM	GOs: GO:0004803 GO:0006313
cthe	06jun06	Contig125	Cthe_0595	f	731947	733014	critica	hypothetical protein	hypothetical	GOs:
cthe	06jun06	Contig125	Cthe_0596	f	733087	733710	critica	GTP-binding protein engB	HAMAP	GOs: GO:0005525 GO:0000917
cthe	06jun06	Contig125	Cthe_0597	f	733975	734175	critica	thiamine biosynthesis protein ThiS	TIGR	GOs: GO:0006790
cthe	06jun06	Contig125	Cthe_0598	f	734178	734945	critica	Thiazole synthase	HAMAP	GOs: GO:0009228
cthe	06jun06	Contig125	Cthe_0599	f	735074	736183	critica	thiazole biosynthesis protein ThiH	TIGR	GOs: GO:0009228 GO:0005506 GO:0051539 GO:0051536 GO:0051186
cthe	06jun06	Contig125	Cthe_0600	f	736260	736904	critica	thiamine biosynthesis protein ThiF	TIGR	GOs:
cthe	06jun06	Contig125	Cthe_0601	f	736904	737974	critica	Thiamine-phosphate pyrophosphorylase	HAMAP	GOs: GO:0009228 GO:0004789
cthe	06jun06	Contig125	Cthe_0602	f	737976	739274	critica	Phosphomethylpyrimidine synthase	HAMAP	GOs: GO:0009228
cthe	06jun06	Contig125	Cthe_0603	f	739755	740279	critica	GCN5-related N-acetyltransferase	PFAM	GOs: GO:0008080
cthe	06jun06	Contig125	Cthe_0604	f	740304	740561	critica	hypothetical protein	hypothetical	GOs:
cthe	06jun06	Contig125	Cthe_0605	f	740565	741677	critica	NLP/P60 protein	PFAM	GOs:
cthe	06jun06	Contig125	Cthe_0606	f	741757	744093	critica	DNA internalization-related competence protein ComEC/Rec2	TIGR	GOs: GO:0030420
cthe	06jun06	Contig125	Cthe_0607	f	744284	745333	critica	Cellulase	PRIAM	GOs:
cthe	06jun06	Contig125	Cthe_0608	f	745327	746376	critica	Cellulase	PRIAM	GOs:
cthe	06jun06	Contig125	Cthe_0609	f	746423	747400	critica	Cellulase	PRIAM	GOs:
cthe	06jun06	Contig125	Cthe_0610	f	747663	748730	critica	Histidinol-phosphate aminotransferase	HAMAP	GOs: GO:0016769 GO:0009058 GO:0000105 GO:0004400 GO:0030170
cthe	06jun06	Contig125	Cthe_0611	f	748841	750466	critica	Beta-Casp domain	PFAM	GOs:
cthe	06jun06	Contig125	Cthe_0612	f	750623	752134	critica	SSS sodium solute transporter superfamily	TIGR	GOs: GO:0055085
cthe	06jun06	Contig125	Cthe_0613	f	752381	754186	critica	indolepyruvate ferredoxin oxidoreductase, alpha subunit	TIGR	GOs: GO:0043805 GO:0030976
cthe	06jun06	Contig125	Cthe_0614	f	754189	754764	critica	indolepyruvate ferredoxin oxidoreductase, beta subunit	TIGR	GOs: GO:0043805 GO:0016903
cthe	06jun06	Contig125	Cthe_0615	f	754874	756175	critica	Phenylacetate--CoA ligase	PRIAM	GOs:
cthe	06jun06	Contig125	Cthe_0616	f	756230	756661	critica	amino acid-binding ACT domain protein	PFAM	GOs: GO:0016597
cthe	06jun06	Contig125	Cthe_0617	f	756695	757993	critica	AAA ATPase central domain protein	PFAM	GOs: GO:0004252 GO:0006508 GO:0017111 GO:0004176
cthe	06jun06	Contig125	Cthe_0618	r	760479	758314	critica	ferrous iron transport protein B	TIGR	GOs: GO:0015093 GO:0015684 GO:0005525 GO:0001882
cthe	06jun06	Contig125	Cthe_0619	r	760774	760553	critica	FeoA family protein	PFAM	GOs: GO:0005506
cthe	06jun06	Contig125	Cthe_0620	f	761095	761487	critica	iron dependent repressor	PFAM	GOs: GO:0005506
cthe	06jun06	Contig125	Cthe_0621	r	762592	761564	critica	Methylthioribose-1-phosphate isomerase	HAMAP	GOs: GO:0044237 GO:0044249
cthe	06jun06	Contig125	Cthe_0622	r	763443	762637	critica	methylthioadenosine phosphorylase	TIGR	GOs: GO:0016763 GO:0009116
cthe	06jun06	Contig125	Cthe_0623	f	763713	764351	critica	sporulation protein, yteA family	TIGR	GOs: GO:0008270
cthe	06jun06	Contig125	Cthe_0624	f	765032	769837	critica	Cellulose 1,4-beta-cellobiosidase., Cellulase	PRIAM	GOs: GO:0004553 GO:0000272 GO:0005975 GO:0008810
cthe	06jun06	Contig125	Cthe_0625	f	770401	772533	critica	glycoside hydrolase family 9	PFAM	GOs: GO:0030246 GO:0004553 GO:0005975 GO:0000272
cthe	06jun06	Contig125	Cthe_0626	f	772747	774159	critica	hypothetical protein	hypothetical	GOs:
cthe	06jun06	Contig125	Cthe_0627	f	774347	775222	critica	hypothetical protein	hypothetical	GOs:
cthe	06jun06	Contig125	Cthe_0628	f	775192	776028	critica	hypothetical protein	hypothetical	GOs:
cthe	06jun06	Contig125	Cthe_0629	f	776050	777495	critica	type II secretion system protein E	PFAM	GOs:
cthe	06jun06	Contig125	Cthe_0630	f	777485	778462	critica	hypothetical protein	hypothetical	GOs:
cthe	06jun06	Contig125	Cthe_0631	f	778456	779340	critica	hypothetical protein	hypothetical	GOs:
cthe	06jun06	Contig125	Cthe_0632	f	779675	780277	critica	hypothetical protein	hypothetical	GOs:
cthe	06jun06	Contig125	Cthe_0633	f	780296	780781	critica	hypothetical protein	hypothetical	GOs:
cthe	06jun06	Contig125	Cthe_0634	r	782899	780812	critica	Serine/threonine protein kinase-related	PFAM	GOs: GO:0000150 GO:0004674 GO:0004672 GO:0006468 GO:0006310
cthe	06jun06	Contig125	Cthe_0635	r	783852	783022	critica	Protein phosphatase 2C-like	PFAM	GOs:
cthe	06jun06	Contig125	Cthe_0636	r	784236	783988	critica	hypothetical protein	hypothetical	GOs:
cthe	06jun06	Contig125	Cthe_0637	r	784690	784388	critica	hypothetical protein	hypothetical	GOs:
cthe	06jun06	Contig125	Cthe_0638	r	789506	784827	critica	cell divisionFtsK/SpoIIIE	PFAM	GOs: GO:0007059 GO:0051301 GO:0017111 GO:0007049
cthe	06jun06	Contig125	Cthe_0639	r	790914	789712	critica	glycoside hydrolase family 13 domain protein	PFAM	GOs: GO:0004553 GO:0005975
cthe	06jun06	Contig125	Cthe_0640	f	791133	792881	critica	Dockerin type 1 protein	PFAM	GOs: GO:0004553 GO:0000272 GO:0005975
cthe	06jun06	Contig125	Cthe_0641	r	793682	793440	critica	Coat F domain protein	PFAM	GOs:
cthe	06jun06	Contig125	Cthe_0642	r	793884	793699	critica	hypothetical protein	hypothetical	GOs:
cthe	06jun06	Contig125	Cthe_0643	f	794108	795181	critica	Uncharacterized membrane protein-like	COG	GOs:
cthe	06jun06	Contig125	Cthe_0644	f	795276	795920	critica	Vitamin B12 dependent methionine synthase activation region	PFAM	GOs: GO:0008705 GO:0009086
cthe	06jun06	Contig125	Cthe_0645	f	795913	798327	critica	Methionine synthase	PRIAM	GOs: GO:0008705 GO:0031419 GO:0008898 GO:0008168 GO:0006730 GO:0042558 GO:0009086
cthe	06jun06	Contig125	Cthe_0646	f	798912	801002	critica	anaerobic ribonucleoside-triphosphate reductase	TIGR	GOs: GO:0008998
cthe	06jun06	Contig125	Cthe_0647	f	800999	801688	critica	anaerobic ribonucleoside-triphosphate reductase activating protein	TIGR	GOs: GO:0051536
cthe	06jun06	Contig125	Cthe_0648	r	803506	801866	critica	glutamyl-tRNA synthetase	TIGR	GOs: GO:0016876 GO:0006418 GO:0006424 GO:0043039 GO:0006412 GO:0004812 GO:0004818
cthe	06jun06	Contig125	Cthe_0649	f	804017	804346	critica	hypothetical protein	hypothetical	GOs:
cthe	06jun06	Contig125	Cthe_0650	f	804468	804767	critica	hypothetical protein	hypothetical	GOs:
cthe	06jun06	Contig125	Cthe_0651	f	805069	805407	critica	hypothetical protein	hypothetical	GOs:
cthe	06jun06	Contig125	Cthe_0652	f	805490	805726	critica	4-oxalocrotonate tautomerase	PFAM	GOs: GO:0016853 GO:0016862 GO:0006725
cthe	06jun06	Contig125	Cthe_0653	f	805854	806117	critica	hypothetical protein	hypothetical	GOs:
cthe	06jun06	Contig125	Cthe_0654	f	806431	807807	critica	biotin and thiamin synthesis associated	PFAM	GOs: GO:0051536 GO:0051186
cthe	06jun06	Contig125	Cthe_0655	f	807995	809140	critica	cysteine desulfurase family protein	TIGR	GOs:
cthe	06jun06	Contig125	Cthe_0656	f	809447	810553	critica	type IV pilus assembly protein PilM	TIGR	GOs: GO:0007049
cthe	06jun06	Contig125	Cthe_0657	r	811668	811069	critica	hypothetical protein	hypothetical	GOs:
cthe	06jun06	Contig125	Cthe_0658	f	812136	812432	critica	hypothetical protein	hypothetical	GOs:
cthe	06jun06	Contig125	Cthe_0659	r	812837	812448	critica	hypothetical protein	hypothetical	GOs:
cthe	06jun06	Contig125	Cthe_0660	f	813278	815599	critica	Endo-1,3(4)-beta-glucanase., Cellulase	PRIAM	GOs: GO:0033903 GO:0004553 GO:0016998 GO:0000272 GO:0005975
cthe	06jun06	Contig125	Cthe_0661	f	815804	817519	critica	Ricin B lectin	PFAM	GOs: GO:0004553 GO:0000272 GO:0005975 GO:0016887
cthe	06jun06	Contig125	Cthe_0662	f	817526	817825	critica	hypothetical protein	hypothetical	GOs:
cthe	06jun06	Contig125	Cthe_0663	r	818404	817835	critica	hypothetical protein	hypothetical	GOs:
cthe	06jun06	Contig125	Cthe_0664	f	818815	819627	critica	3D domain-containing protein	PFAM	GOs: GO:0004553 GO:0019867 GO:0009254
cthe	06jun06	Contig125	Cthe_0665	f	819807	820775	critica	HflK protein	TIGR	GOs: GO:0005515
cthe	06jun06	Contig125	Cthe_0666	f	820777	821646	critica	HflC protein	TIGR	GOs: GO:0005515 GO:0008233
cthe	06jun06	Contig125	Cthe_0667	f	821833	823602	critica	GerA spore germination protein	PFAM	GOs: GO:0009847
cthe	06jun06	Contig125	Cthe_0668	f	823636	824745	critica	spore germination protein	TIGR	GOs: GO:0009847 GO:0016887
cthe	06jun06	Contig125	Cthe_0669	f	824735	826045	critica	germination protein, Ger(x)C family	TIGR	GOs: GO:0009847
cthe	06jun06	Contig125	Cthe_0670	f	826240	827337	critica	spore germination protein	TIGR	GOs: GO:0009847
cthe	06jun06	Contig125	Cthe_0671	r	827818	827339	critica	hypothetical protein	hypothetical	GOs:
cthe	06jun06	Contig125	Cthe_0672	f	828499	829314	critica	pyrroline-5-carboxylate reductase	TIGR	GOs: GO:0006561 GO:0004735
cthe	06jun06	Contig125	Cthe_0673	f	829428	829871	critica	Ribonuclease H	HAMAP	GOs: GO:0004523 GO:0003676
cthe	06jun06	Contig125	Cthe_0674	f	829892	830440	critica	NUDIX hydrolase	PFAM	GOs:
cthe	06jun06	Contig125	Cthe_0675	f	830754	831308	critica	stage II sporulation protein M	TIGR	GOs:
cthe	06jun06	Contig125	Cthe_0676	f	831659	832549	critica	tyrosine recombinase XerD	TIGR	GOs: GO:0015074 GO:0007059 GO:0051301 GO:0006310 GO:0007049
cthe	06jun06	Contig125	Cthe_0677	f	832702	833868	critica	Phosphopentomutase	HAMAP	GOs: GO:0000287 GO:0008973 GO:0043094 GO:0009117
cthe	06jun06	Contig125	Cthe_0678	f	833900	835201	critica	pyrimidine-nucleoside phosphorylase	TIGR	GOs: GO:0016763 GO:0016154 GO:0016757 GO:0006213 GO:0006206
cthe	06jun06	Contig125	Cthe_0679	f	835293	836507	critica	Serine-type D-Ala-D-Ala carboxypeptidase	PRIAM	GOs: GO:0006508 GO:0009002
cthe	06jun06	Contig125	Cthe_0680	f	836721	837374	critica	Lysine exporter protein (LYSE/YGGA)	PFAM	GOs: GO:0006865
cthe	06jun06	Contig125	Cthe_0681	f	837592	839085	critica	IMP dehydrogenase	PRIAM	GOs: GO:0003938
cthe	06jun06	Contig125	Cthe_0682	r	840372	839395	critica	hypothetical protein	hypothetical	GOs:
cthe	06jun06	Contig125	Cthe_0683	f	840619	841932	critica	diaminopimelate decarboxylase	TIGR	GOs: GO:0008836 GO:0009089
cthe	06jun06	Contig125	Cthe_0684	f	842138	844771	critica	Polynucleotide adenylyltransferase region	PFAM	GOs: GO:0006396 GO:0003723 GO:0016779 GO:0030145
cthe	06jun06	Contig125	Cthe_0685	f	844877	845548	critica	peptidase M50	PFAM	GOs: GO:0004222 GO:0006508
cthe	06jun06	Contig125	Cthe_0686	f	845641	846630	critica	tryptophanyl-tRNA synthetase	TIGR	GOs: GO:0004830 GO:0006418 GO:0006436 GO:0006412 GO:0004812
cthe	06jun06	Contig125	Cthe_0687	f	846669	847463	critica	Segregation and condensation protein A	HAMAP	GOs:
cthe	06jun06	Contig125	Cthe_0688	f	847483	848079	critica	Segregation and condensation protein B	HAMAP	GOs: GO:0051304
cthe	06jun06	Contig125	Cthe_0689	f	848110	848679	critica	RDD domain containing protein	PFAM	GOs:
cthe	06jun06	Contig125	Cthe_0690	f	848784	849392	critica	hypothetical protein	hypothetical	GOs:
cthe	06jun06	Contig125	Cthe_0691	f	849436	849924	critica	sporulation protein YtfJ	TIGR	GOs:
cthe	06jun06	Contig125	Cthe_0692	r	851244	850174	critica	Integrase catalytic region	PFAM	GOs: GO:0015074
cthe	06jun06	Contig125	Cthe_0693	f	851521	852240	critica	pseudouridine synthase Rsu	TIGR	GOs: GO:0003723 GO:0009451 GO:0016866 GO:0001522 GO:0009982
cthe	06jun06	Contig125	Cthe_0694	f	852466	853293	critica	Spermidine synthase	HAMAP	GOs:
cthe	06jun06	Contig125	Cthe_0695	f	853324	854193	critica	agmatinase	TIGR	GOs: GO:0008783 GO:0016813 GO:0006596
cthe	06jun06	Contig125	Cthe_0696	f	854202	854768	critica	rRNA methylase	PFAM	GOs:
cthe	06jun06	Contig125	Cthe_0697	r	855589	854855	critica	type IV pilus assembly PilZ	PFAM	GOs:
cthe	06jun06	Contig125	Cthe_0698	f	855856	856926	critica	Integrase catalytic region	PFAM	GOs: GO:0015074
cthe	06jun06	Contig125	Cthe_0699	f	857350	858900	critica	Propionyl-CoA carboxylase	PRIAM	GOs: GO:0016874
cthe	06jun06	Contig125	Cthe_0700	f	859125	859523	critica	biotin/lipoyl attachment domain-containing protein	PFAM	GOs: GO:0009374
cthe	06jun06	Contig125	Cthe_0701	f	859667	861064	critica	Oxaloacetate decarboxylase	PRIAM	GOs:
cthe	06jun06	Contig125	Cthe_0702	f	861318	861845	critica	hypothetical protein	hypothetical	GOs:
cthe	06jun06	Contig125	Cthe_0703	f	861963	862205	critica	hypothetical protein	hypothetical	GOs:
cthe	06jun06	Contig125	Cthe_0704	r	862913	862266	critica	hypothetical protein	hypothetical	GOs:
cthe	06jun06	Contig125	Cthe_0705	f	863024	863260	critica	hypothetical protein	hypothetical	GOs:
cthe	06jun06	Contig125	Cthe_0706	f	863285	864184	critica	sugar isomerase (SIS)	PFAM	GOs: GO:0005529 GO:0005975
cthe	06jun06	Contig125	Cthe_0707	f	864189	864818	critica	Phosphoglycerate mutase	PFAM	GOs:
cthe	06jun06	Contig125	Cthe_0708	f	864841	866070	critica	HI0933 family protein	TIGR	GOs:
cthe	06jun06	Contig125	Cthe_0709	f	866176	866676	critica	hypothetical protein	hypothetical	GOs:
cthe	06jun06	Contig125	Cthe_0710	f	866814	867248	critica	HutP family protein	PFAM	GOs:
cthe	06jun06	Contig125	Cthe_0711	f	867331	867687	critica	chorismate mutase	TIGR	GOs:
cthe	06jun06	Contig125	Cthe_0712	f	867755	868438	critica	Cytidylate kinase	HAMAP	GOs: GO:0006139 GO:0004127
cthe	06jun06	Contig125	Cthe_0713	f	868428	869039	critica	1-acyl-sn-glycerol-3-phosphate acyltransferase	TIGR	GOs: GO:0008415 GO:0008654 GO:0003841
cthe	06jun06	Contig125	Cthe_0714	f	869041	871125	critica	4-hydroxy-3-methylbut-2-enyl diphosphate reductase	HAMAP	GOs: GO:0003723 GO:0006412 GO:0003735 GO:0019288
cthe	06jun06	Contig125	Cthe_0715	f	871478	871852	critica	S-adenosylmethionine decarboxylase proenzyme	HAMAP	GOs: GO:0004014 GO:0008295
cthe	06jun06	Contig125	Cthe_0716	f	872069	872479	critica	Nucleoside diphosphate kinase	HAMAP	GOs: GO:0006228 GO:0006241 GO:0004550 GO:0006183
cthe	06jun06	Contig125	Cthe_0717	f	872583	873365	critica	Protein-glutamate O-methyltransferase	PRIAM	GOs: GO:0008757
cthe	06jun06	Contig125	Cthe_0718	f	873659	873946	critica	hypothetical protein	hypothetical	GOs:
cthe	06jun06	Contig125	Cthe_0719	f	874096	874527	critica	transcriptional regulator, Rrf2 family	TIGR	GOs:
cthe	06jun06	Contig125	Cthe_0720	f	874656	875840	critica	Cysteine desulfurase	HAMAP	GOs: GO:0006534 GO:0006520 GO:0030170 GO:0031071
cthe	06jun06	Contig125	Cthe_0721	f	875842	876291	critica	FeS cluster assembly scaffold protein NifU	TIGR	GOs: GO:0016226 GO:0005506 GO:0051536
cthe	06jun06	Contig125	Cthe_0722	f	876310	877389	critica	tRNA-specific 2-thiouridylase mnmA	HAMAP	GOs: GO:0008033
cthe	06jun06	Contig125	Cthe_0723	f	877816	879042	critica	Tyrosyl-tRNA synthetase	HAMAP	GOs: GO:0003723 GO:0006418 GO:0006412 GO:0004812 GO:0004831 GO:0006437
cthe	06jun06	Contig125	Cthe_0724	r	880038	879241	critica	histidinol phosphate phosphatase HisJ family	TIGR	GOs: GO:0003887 GO:0004401 GO:0006260 GO:0000105
cthe	06jun06	Contig125	Cthe_0725	f	880415	881911	critica	metal dependent phophohydrolase	TIGR	GOs: GO:0031177 GO:0000160 GO:0000156
cthe	06jun06	Contig125	Cthe_0726	f	882024	883526	critica	Aspartyl aminopeptidase	PRIAM	GOs: GO:0004177 GO:0006508 GO:0008270 GO:0005773
cthe	06jun06	Contig125	Cthe_0727	r	884518	883592	critica	cell envelope-related function transcriptional attenuator, LytR/CpsA family	TIGR	GOs:
cthe	06jun06	Contig125	Cthe_0728	r	885679	884687	critica	Tyrosine recombinase xerC	HAMAP	GOs: GO:0015074 GO:0006310
cthe	06jun06	Contig125	Cthe_0729	f	885954	887567	critica	Dockerin type 1 protein	PFAM	GOs: GO:0004553 GO:0000272 GO:0005975
cthe	06jun06	Contig125	Cthe_0730	f	887774	888457	critica	hypothetical protein	hypothetical	GOs:
cthe	06jun06	Contig125	Cthe_0731	f	888602	889114	critica	Shikimate kinase	HAMAP	GOs: GO:0004765
cthe	06jun06	Contig125	Cthe_0732	f	889176	890360	critica	chorismate synthase	TIGR	GOs: GO:0009073 GO:0004107
cthe	06jun06	Contig125	Cthe_0733	r	891110	890454	critica	type IV pilus assembly PilZ	PFAM	GOs:
cthe	06jun06	Contig125	Cthe_0734	r	892879	891758	critica	Peptidase M23	PFAM	GOs:
cthe	06jun06	Contig125	Cthe_0735	r	893807	893001	critica	cellulosome anchoring protein cohesin region	PFAM	GOs: GO:0009274 GO:0030246 GO:0000272
cthe	06jun06	Contig125	Cthe_0736	r	897904	893987	critica	cellulosome anchoring protein cohesin region	PFAM	GOs: GO:0009274 GO:0030246 GO:0000272
cthe	06jun06	Contig125	Cthe_0737	r	899335	898706	critica	phosphopantethiene-protein transferase	TIGR	GOs: GO:0000287 GO:0009059 GO:0006633 GO:0008897
cthe	06jun06	Contig125	Cthe_0738	r	900206	899994	critica	copper ion binding protein	TIGR	GOs: GO:0005507 GO:0005375 GO:0030001 GO:0006825
cthe	06jun06	Contig125	Cthe_0739	f	900407	902131	critica	hypothetical protein	hypothetical	GOs:
cthe	06jun06	Contig125	Cthe_0740	r	902883	902146	critica	regulatory protein GntR HTH	PFAM	GOs: GO:0030528 GO:0045449
cthe	06jun06	Contig125	Cthe_0741	r	904529	903102	critica	adenylosuccinate lyase	TIGR	GOs: GO:0004018 GO:0009152
cthe	06jun06	Contig125	Cthe_0742	r	905159	904749	critica	hypothetical protein	hypothetical	GOs:
cthe	06jun06	Contig125	Cthe_0743	r	906794	905340	critica	MATE efflux family protein	TIGR	GOs: GO:0055085 GO:0015238 GO:0015297 GO:0006855
cthe	06jun06	Contig125	Cthe_0744	r	909805	906953	critica	copper amine oxidase-like domain-containing protein	PFAM	GOs: GO:0006508 GO:0008236
cthe	06jun06	Contig125	Cthe_0745	f	910112	912304	critica	glycoside hydrolase family 9	PFAM	GOs: GO:0030246 GO:0004553 GO:0005975 GO:0000272
cthe	06jun06	Contig125	Cthe_0746	r	913067	912459	critica	Peptidase S7 flavivirus helicase (NS3)	PFAM	GOs:
cthe	06jun06	Contig125	Cthe_0747	r	914500	913436	critica	extracellular solute-binding protein family 1	PFAM	GOs: GO:0030288
cthe	06jun06	Contig125	Cthe_0748	r	915291	914497	critica	binding-protein-dependent transport systems inner membrane component	PFAM	GOs:
cthe	06jun06	Contig125	Cthe_0749	r	916112	915285	critica	binding-protein-dependent transport systems inner membrane component	PFAM	GOs:
cthe	06jun06	Contig125	Cthe_0750	r	917167	916109	critica	spermidine/putrescine ABC transporter ATPase subunit	TIGR	GOs: GO:0015846 GO:0016820 GO:0017111 GO:0043190 GO:0015417 GO:0016887
cthe	06jun06	Contig125	Cthe_0751	r	917716	917177	critica	Cupin 2 conserved barrel domain protein	PFAM	GOs: GO:0043565
cthe	06jun06	Contig125	Cthe_0752	r	918297	918058	critica	hypothetical protein	hypothetical	GOs:
cthe	06jun06	Contig125	Cthe_0753	r	918951	918376	critica	hypothetical protein	hypothetical	GOs:
cthe	06jun06	Contig125	Cthe_0754	r	920177	919344	critica	hypothetical protein	hypothetical	GOs:
cthe	06jun06	Contig125	Cthe_0755	r	921735	920548	critica	Aspartate transaminase	PRIAM	GOs: GO:0016769 GO:0009058 GO:0016847 GO:0030170
cthe	06jun06	Contig125	Cthe_0756	r	923395	922460	critica	Membrane dipeptidase	PRIAM	GOs: GO:0006508 GO:0008235 GO:0008239 GO:0016805
cthe	06jun06	Contig125	Cthe_0757	r	924240	923569	critica	DNA repair protein RadC	TIGR	GOs:
cthe	06jun06	Contig125	Cthe_0758	r	924774	924382	critica	UPF0102 protein yraN	HAMAP	GOs:
cthe	06jun06	Contig125	Cthe_0759	r	925073	924789	critica	type III secretion exporter	PFAM	GOs: GO:0009306
cthe	06jun06	Contig125	Cthe_0760	r	926725	925091	critica	hypothetical protein	hypothetical	GOs:
cthe	06jun06	Contig125	Cthe_0761	r	927533	926763	critica	Ribonuclease H	PRIAM	GOs: GO:0003723 GO:0004523
cthe	06jun06	Contig125	Cthe_0762	r	928263	927610	critica	hypothetical protein	hypothetical	GOs:
cthe	06jun06	Contig125	Cthe_0763	r	929158	928283	critica	ribosome biogenesis GTP-binding protein YlqF	TIGR	GOs: GO:0005525
cthe	06jun06	Contig125	Cthe_0764	r	929848	929183	critica	signal peptidase I	TIGR	GOs: GO:0006508 GO:0008236
cthe	06jun06	Contig125	Cthe_0765	r	930347	930003	critica	50S ribosomal protein L19	HAMAP	GOs: GO:0006412 GO:0003735
cthe	06jun06	Contig125	Cthe_0766	r	931242	930499	critica	tRNA (guanine-N1)-methyltransferase	TIGR	GOs: GO:0003723 GO:0009019 GO:0008033
cthe	06jun06	Contig125	Cthe_0767	r	931753	931229	critica	Ribosome maturation factor rimM	HAMAP	GOs: GO:0043022 GO:0006364
cthe	06jun06	Contig125	Cthe_0768	r	932100	931870	critica	UPF0109 protein	HAMAP	GOs: GO:0003723
cthe	06jun06	Contig125	Cthe_0769	r	932419	932174	critica	30S ribosomal protein S16	HAMAP	GOs: GO:0006412 GO:0003735
cthe	06jun06	Contig125	Cthe_0770	r	933799	932459	critica	signal recognition particle protein	TIGR	GOs: GO:0006614 GO:0005515 GO:0017111 GO:0005525 GO:0048500 GO:0008312
cthe	06jun06	Contig125	Cthe_0771	r	934194	933841	critica	UPF0122 protein	HAMAP	GOs:
cthe	06jun06	Contig125	Cthe_0772	r	934708	934421	critica	Peptidoglycan-binding lysin domain	PFAM	GOs: GO:0016998
cthe	06jun06	Contig125	Cthe_0773	f	934908	935549	critica	LexA repressor	HAMAP	GOs: GO:0004252 GO:0006508 GO:0045449
cthe	06jun06	Contig125	Cthe_0774	r	935926	935678	critica	Protein hfq	HAMAP	GOs: GO:0003723
cthe	06jun06	Contig125	Cthe_0775	r	936974	936033	critica	tRNA dimethylallyltransferase	HAMAP	GOs: GO:0008033
cthe	06jun06	Contig125	Cthe_0776	r	939259	936992	critica	DNA mismatch repair protein MutL	TIGR	GOs: GO:0005515 GO:0006298 GO:0030983
cthe	06jun06	Contig125	Cthe_0777	r	941941	939329	critica	DNA mismatch repair protein mutS	HAMAP	GOs: GO:0006298 GO:0030983
cthe	06jun06	Contig125	Cthe_0778	r	942365	941973	critica	hypothetical protein	hypothetical	GOs:
cthe	06jun06	Contig125	Cthe_0779	r	943861	942509	critica	copper amine oxidase-like domain-containing protein	PFAM	GOs:
cthe	06jun06	Contig125	Cthe_0780	r	944650	943967	critica	HAD-superfamily hydrolase, subfamily IA, variant 3	TIGR	GOs: GO:0003723 GO:0006412 GO:0003735
cthe	06jun06	Contig125	Cthe_0781	r	945201	944713	critica	GCN5-related N-acetyltransferase	PFAM	GOs: GO:0008080
cthe	06jun06	Contig125	Cthe_0782	r	945895	945374	critica	hypothetical protein	hypothetical	GOs:
cthe	06jun06	Contig125	Cthe_0783	r	947750	946308	critica	(Dimethylallyl)adenosine tRNA methylthiotransferase miaB	HAMAP	GOs: GO:0005575 GO:0006400 GO:0051539 GO:0009451 GO:0051536
cthe	06jun06	Contig125	Cthe_0784	r	948687	947812	critica	hypothetical protein	hypothetical	GOs:
cthe	06jun06	Contig125	Cthe_0785	f	949138	949440	critica	hypothetical protein	hypothetical	GOs:
cthe	06jun06	Contig125	Cthe_0786	r	950731	949649	critica	3-dehydroquinate synthase	HAMAP	GOs: GO:0009058 GO:0009073 GO:0016838 GO:0003856
cthe	06jun06	Contig125	Cthe_0787	r	953605	950810	critica	Isoleucyl-tRNA synthetase	HAMAP	GOs: GO:0006418 GO:0006428 GO:0006412 GO:0004812 GO:0004822
cthe	06jun06	Contig125	Cthe_0788	r	954470	954006	critica	DivIVA domain	TIGR	GOs:
cthe	06jun06	Contig125	Cthe_0789	r	955275	954484	critica	RNA-binding S4 domain protein	PFAM	GOs: GO:0003723
cthe	06jun06	Contig125	Cthe_0790	r	955586	955302	critica	protein of unknown function YGGT	PFAM	GOs:
cthe	06jun06	Contig125	Cthe_0791	r	956073	955606	critica	Cell division protein sepF	HAMAP	GOs: GO:0005515 GO:0000917
cthe	06jun06	Contig125	Cthe_0792	r	956863	956159	critica	protein of unknown function UPF0001	TIGR	GOs:
cthe	06jun06	Contig125	Cthe_0793	r	958168	956900	critica	hypothetical protein	hypothetical	GOs:
cthe	06jun06	Contig125	Cthe_0794	r	959480	958188	critica	Aluminium resistance family protein	PFAM	GOs:
cthe	06jun06	Contig125	Cthe_0795	r	961351	959624	critica	Cyclomaltodextrinase	PRIAM	GOs: GO:0043169 GO:0004553 GO:0005975
cthe	06jun06	Contig125	Cthe_0796	r	961607	961341	critica	hypothetical protein	hypothetical	GOs:
cthe	06jun06	Contig125	Cthe_0797	r	964041	961597	critica	glycoside hydrolase family 5	PFAM	GOs: GO:0004553 GO:0000272 GO:0005975 GO:0006629 GO:0016788
cthe	06jun06	Contig125	Cthe_0798	r	965977	964391	critica	lipolytic protein G-D-S-L family	PFAM	GOs: GO:0004553 GO:0000272 GO:0005975 GO:0006629 GO:0016788
cthe	06jun06	Contig125	Cthe_0799	f	966229	966906	critica	response regulator receiver	PFAM	GOs: GO:0000160 GO:0000156
cthe	06jun06	Contig125	Cthe_0800	f	966908	968119	critica	ATP-binding region ATPase domain protein	PFAM	GOs: GO:0000155 GO:0018106 GO:0016310 GO:0007165 GO:0016772 GO:0004673
cthe	06jun06	Contig125	Cthe_0801	r	969610	968387	critica	transposase mutator type	PFAM	GOs: GO:0004803 GO:0006313
cthe	06jun06	Contig125	Cthe_0802	r	970243	969956	critica	hypothetical protein	hypothetical	GOs:
cthe	06jun06	Contig125	Cthe_0803	f	970588	971544	critica	pseudouridine synthase, RluA family	TIGR	GOs: GO:0003723 GO:0009451 GO:0001522 GO:0009982
cthe	06jun06	Contig125	Cthe_0804	f	971752	972324	critica	regulatory protein MerR	PFAM	GOs:
cthe	06jun06	Contig125	Cthe_0805	r	972781	972371	critica	response regulator receiver	PFAM	GOs: GO:0000160 GO:0000156
cthe	06jun06	Contig125	Cthe_0806	r	975538	972830	critica	PAS sensor protein	TIGR	GOs: GO:0018106 GO:0016310 GO:0007165 GO:0004673 GO:0000155 GO:0000160 GO:0004871 GO:0000156 GO:0016772
cthe	06jun06	Contig125	Cthe_0807	r	976597	975554	critica	Chemotaxis response regulator protein-glutamate methylesterase	HAMAP	GOs: GO:0000160 GO:0006935 GO:0000156 GO:0008984
cthe	06jun06	Contig125	Cthe_0808	r	977423	976605	critica	Protein-glutamate O-methyltransferase	PRIAM	GOs: GO:0008757
cthe	06jun06	Contig125	Cthe_0809	r	977940	977449	critica	CheW domain protein	PFAM	GOs: GO:0007165 GO:0004871 GO:0006935
cthe	06jun06	Contig125	Cthe_0810	r	980104	977957	critica	ATP-binding region ATPase domain protein	PFAM	GOs: GO:0018106 GO:0016310 GO:0007165 GO:0004673 GO:0000155 GO:0000160 GO:0004871 GO:0006935 GO:0016772
cthe	06jun06	Contig125	Cthe_0811	r	980499	980146	critica	response regulator receiver	PFAM	GOs: GO:0000160 GO:0000156
cthe	06jun06	Contig125	Cthe_0812	r	981782	980973	critica	sporulation transcription factor Spo0A	TIGR	GOs: GO:0000160 GO:0005509 GO:0045449 GO:0042173 GO:0000156 GO:0050906
cthe	06jun06	Contig125	Cthe_0813	r	983486	982146	critica	stage IV sporulation protein B	TIGR	GOs:
cthe	06jun06	Contig125	Cthe_0814	r	985440	983728	critica	DNA repair protein RecN	TIGR	GOs: GO:0006281 GO:0005694 GO:0006310
cthe	06jun06	Contig125	Cthe_0815	r	985957	985496	critica	Arginine repressor	HAMAP	GOs: GO:0006525
cthe	06jun06	Contig125	Cthe_0816	r	986828	985959	critica	inorganic polyphosphate/ATP-NAD kinase	HAMAP	GOs: GO:0003951
cthe	06jun06	Contig125	Cthe_0817	f	987181	992661	critica	diguanylate cyclase	TIGR	GOs: GO:0004672 GO:0006468
cthe	06jun06	Contig125	Cthe_0818	r	993808	993134	critica	hypothetical protein	hypothetical	GOs:
cthe	06jun06	Contig125	Cthe_0819	r	994656	993793	critica	Phosphonate-transporting ATPase	PRIAM	GOs: GO:0017111 GO:0016887
cthe	06jun06	Contig125	Cthe_0820	r	996709	994697	critica	hypothetical protein	hypothetical	GOs:
cthe	06jun06	Contig125	Cthe_0821	r	999336	997660	critica	Mannan endo-1,4-beta-mannosidase., Cellulase	PRIAM	GOs: GO:0007155 GO:0004553 GO:0000272 GO:0005975
cthe	06jun06	Contig125	Cthe_0822	r	1000413	999688	critica	IstB domain protein ATP-binding protein	PFAM	GOs: GO:0017111
cthe	06jun06	Contig125	Cthe_0823	r	1001921	1000407	critica	Integrase catalytic region	PFAM	GOs:
cthe	06jun06	Contig125	Cthe_0824	f	1002382	1004157	critica	copper amine oxidase-like domain-containing protein	PFAM	GOs:
cthe	06jun06	Contig125	Cthe_0825	r	1006232	1004283	critica	Cellulose 1,4-beta-cellobiosidase	PRIAM	GOs: GO:0004553 GO:0005975 GO:0000272 GO:0008810
cthe	06jun06	Contig125	Cthe_0826	r	1007469	1006684	critica	hypothetical protein	hypothetical	GOs:
cthe	06jun06	Contig125	Cthe_0827	r	1008334	1007522	critica	hemolysin A	TIGR	GOs: GO:0003723 GO:0008168 GO:0032259 GO:0019836 GO:0003676
cthe	06jun06	Contig125	Cthe_0828	r	1010280	1008397	critica	1-deoxy-D-xylulose-5-phosphate synthase	HAMAP	GOs: GO:0016114 GO:0008661
cthe	06jun06	Contig125	Cthe_0829	r	1011039	1010311	critica	hypothetical protein	hypothetical	GOs:
cthe	06jun06	Contig125	Cthe_0830	r	1012378	1011932	critica	acid phosphatase/vanadium-dependent haloperoxidase related	PFAM	GOs:
cthe	06jun06	Contig125	Cthe_0831	r	1013303	1012416	critica	Polyprenyl synthetase	PFAM	GOs: GO:0008299
cthe	06jun06	Contig125	Cthe_0832	r	1013535	1013293	critica	Exodeoxyribonuclease 7 small subunit	HAMAP	GOs: GO:0009318 GO:0006308 GO:0008855
cthe	06jun06	Contig125	Cthe_0833	r	1014804	1013569	critica	Exodeoxyribonuclease 7 large subunit	HAMAP	GOs: GO:0009318 GO:0006308 GO:0008855 GO:0003676
cthe	06jun06	Contig125	Cthe_0834	r	1015288	1014851	critica	N utilization substance protein B-like protein	HAMAP	GOs: GO:0006353 GO:0003723 GO:0003715
cthe	06jun06	Contig125	Cthe_0835	r	1015597	1015343	critica	Protein of unknown function DUF2273	PFAM	GOs:
cthe	06jun06	Contig125	Cthe_0836	r	1016138	1015590	critica	hypothetical protein	hypothetical	GOs:
cthe	06jun06	Contig125	Cthe_0837	r	1016746	1016342	critica	protein of unknown function DUF322	PFAM	GOs: GO:0055085
cthe	06jun06	Contig125	Cthe_0838	r	1017494	1016847	critica	hypothetical protein	hypothetical	GOs:
cthe	06jun06	Contig125	Cthe_0839	r	1018224	1017601	critica	hypothetical protein	hypothetical	GOs:
cthe	06jun06	Contig125	Cthe_0840	r	1018867	1018235	critica	stage III sporulation protein AF	TIGR	GOs:
cthe	06jun06	Contig125	Cthe_0841	r	1020119	1018890	critica	stage III sporulation protein AE	TIGR	GOs:
cthe	06jun06	Contig125	Cthe_0842	r	1020573	1020184	critica	stage III sporulation protein AD	TIGR	GOs:
cthe	06jun06	Contig125	Cthe_0843	r	1020793	1020599	critica	stage III sporulation protein AC	TIGR	GOs:
cthe	06jun06	Contig125	Cthe_0844	r	1021417	1020896	critica	stage III sporulation protein AB	TIGR	GOs:
cthe	06jun06	Contig125	Cthe_0845	r	1022430	1021420	critica	stage III sporulation protein AA	TIGR	GOs: GO:0017111
cthe	06jun06	Contig125	Cthe_0846	r	1023044	1022634	critica	hypothetical protein	hypothetical	GOs:
cthe	06jun06	Contig125	Cthe_0847	r	1023733	1023176	critica	Elongation factor P	HAMAP	GOs: GO:0003746 GO:0006414 GO:0043043
cthe	06jun06	Contig125	Cthe_0848	r	1025028	1023949	critica	peptidase M24	PFAM	GOs: GO:0006508 GO:0004177 GO:0009987 GO:0008235
cthe	06jun06	Contig125	Cthe_0849	r	1025539	1025111	critica	3-dehydroquinate dehydratase	HAMAP	GOs: GO:0003855
cthe	06jun06	Contig125	Cthe_0851	r	1026787	1026521	critica	Late competence development protein ComFB	PFAM	GOs:
cthe	06jun06	Contig125	Cthe_0852	r	1027813	1026968	critica	Prepilin peptidase	PRIAM	GOs: GO:0004190
cthe	06jun06	Contig125	Cthe_0853	r	1029584	1027899	critica	type II secretion system protein E	PFAM	GOs:
cthe	06jun06	Contig125	Cthe_0854	r	1030576	1029680	critica	Shikimate dehydrogenase	HAMAP	GOs: GO:0050661 GO:0004764
cthe	06jun06	Contig125	Cthe_0855	r	1031124	1030621	critica	HAD superfamily (subfamily IIIA) phosphatase, TIGR01668	TIGR	GOs:
cthe	06jun06	Contig125	Cthe_0856	f	1031425	1032495	critica	branched-chain amino acid aminotransferase	TIGR	GOs: GO:0004084 GO:0009081
cthe	06jun06	Contig125	Cthe_0857	f	1032785	1033276	critica	protein of unknown function DUF107	PFAM	GOs:
cthe	06jun06	Contig125	Cthe_0858	f	1033379	1034368	critica	conserved hypothetical protein-like	COG	GOs:
cthe	06jun06	Contig125	Cthe_0859	f	1034423	1034968	critica	hypothetical protein	hypothetical	GOs:
cthe	06jun06	Contig125	Cthe_0860	r	1035705	1035112	critica	Rubrerythrin	PFAM	GOs: GO:0009055
cthe	06jun06	Contig125	Cthe_0861	f	1035988	1037124	critica	cell envelope-related function transcriptional attenuator, LytR/CpsA family	TIGR	GOs: GO:0016812
cthe	06jun06	Contig125	Cthe_0862	f	1037299	1037619	critica	hypothetical protein	hypothetical	GOs:
cthe	06jun06	Contig125	Cthe_0863	f	1037851	1039968	critica	glutamine synthetase catalytic region	PFAM	GOs: GO:0006807 GO:0004356
cthe	06jun06	Contig125	Cthe_0864	r	1040713	1040174	critica	Pyruvate/ketoisovalerate oxidoreductase	PFAM	GOs: GO:0016903
cthe	06jun06	Contig125	Cthe_0865	r	1041466	1040720	critica	2-oxoglutarate synthase	PRIAM	GOs: GO:0030976
cthe	06jun06	Contig125	Cthe_0866	r	1042557	1041517	critica	3-methyl-2-oxobutanoate dehydrogenase (ferredoxin)	PRIAM	GOs:
cthe	06jun06	Contig125	Cthe_0867	r	1042832	1042626	critica	4Fe-4S ferredoxin iron-sulfur binding domain-containing protein	PFAM	GOs: GO:0009055 GO:0051536
cthe	06jun06	Contig125	Cthe_0868	r	1043555	1042845	critica	type IV pilus assembly PilZ	PFAM	GOs:
cthe	06jun06	Contig125	Cthe_0869	r	1044237	1043569	critica	hypothetical protein	hypothetical	GOs:
cthe	06jun06	Contig125	Cthe_0870	r	1045086	1044499	critica	NADPH-dependent FMN reductase	PFAM	GOs:
cthe	06jun06	Contig125	Cthe_0871	r	1045838	1045182	critica	Phosphoribosylanthranilate isomerase	PRIAM	GOs: GO:0004640 GO:0006568
cthe	06jun06	Contig125	Cthe_0872	r	1046624	1045842	critica	Indole-3-glycerol-phosphate synthase	PRIAM	GOs: GO:0004425 GO:0006568
cthe	06jun06	Contig125	Cthe_0873	r	1047727	1046690	critica	Anthranilate phosphoribosyltransferase	HAMAP	GOs: GO:0016757 GO:0000162 GO:0004048
cthe	06jun06	Contig125	Cthe_0874	r	1048407	1047802	critica	glutamine amidotransferase of anthranilate synthase	TIGR	GOs: GO:0006541 GO:0009058 GO:0004049
cthe	06jun06	Contig125	Cthe_0875	r	1049888	1048404	critica	anthranilate synthase component I	TIGR	GOs: GO:0009058 GO:0000162 GO:0016833 GO:0004049
cthe	06jun06	Contig125	Cthe_0876	f	1050392	1051684	critica	hypothetical protein	hypothetical	GOs:
cthe	06jun06	Contig125	Cthe_0877	f	1051833	1052927	critica	GTP-binding protein YchF	TIGR	GOs: GO:0005525
cthe	06jun06	Contig125	Cthe_0878	r	1053633	1053055	critica	CheW domain protein	PFAM	GOs: GO:0007165 GO:0004871 GO:0006935
cthe	06jun06	Contig125	Cthe_0879	f	1054277	1055347	critica	Integrase catalytic region	PFAM	GOs: GO:0015074
cthe	06jun06	Contig125	Cthe_0880	f	1056027	1057043	critica	phospho-2-dehydro-3-deoxyheptonate aldolase	TIGR	GOs: GO:0009058 GO:0009073 GO:0016832
cthe	06jun06	Contig125	Cthe_0881	r	1058355	1057225	critica	diguanylate cyclase	TIGR	GOs:
cthe	06jun06	Contig125	Cthe_0882	r	1059343	1058453	critica	protein of unknown function DUF6 transmembrane	PFAM	GOs:
cthe	06jun06	Contig125	Cthe_0883	f	1059594	1060013	critica	hypothetical protein	hypothetical	GOs:
cthe	06jun06	Contig125	Cthe_0884	r	1060694	1060128	critica	Lytic transglycosylase catalytic	PFAM	GOs: GO:0008933 GO:0000270
cthe	06jun06	Contig125	Cthe_0885	r	1061319	1060732	critica	Dephospho-CoA kinase	HAMAP	GOs: GO:0004140 GO:0015937
cthe	06jun06	Contig125	Cthe_0886	r	1064079	1061395	critica	DNA polymerase I	TIGR	GOs: GO:0008409 GO:0003887 GO:0008408 GO:0006260 GO:0006139 GO:0003676
cthe	06jun06	Contig125	Cthe_0887	r	1064392	1064180	critica	hypothetical protein	hypothetical	GOs:
cthe	06jun06	Contig125	Cthe_0888	r	1065318	1064617	critica	type IV pilus assembly PilZ	PFAM	GOs:
cthe	06jun06	Contig125	Cthe_0889	r	1066437	1065448	critica	hypothetical protein	hypothetical	GOs:
cthe	06jun06	Contig125	Cthe_0890	r	1067120	1066458	critica	RNA polymerase sigma factor, sigma-70 family	TIGR	GOs: GO:0016987 GO:0006352
cthe	06jun06	Contig125	Cthe_0891	f	1067294	1067737	critica	response regulator receiver	PFAM	GOs: GO:0000160 GO:0000156
cthe	06jun06	Contig125	Cthe_0892	r	1069349	1068243	critica	NGG1p interacting factor 3 protein, NIF3	TIGR	GOs:
cthe	06jun06	Contig125	Cthe_0893	r	1070067	1069363	critica	protein of unknown function DUF633	PFAM	GOs:
cthe	06jun06	Contig125	Cthe_0894	r	1070920	1070702	critica	hypothetical protein	hypothetical	GOs:
cthe	06jun06	Contig125	Cthe_0895	r	1072283	1071207	critica	RNA polymerase sigma factor RpoD	TIGR	GOs: GO:0030528 GO:0016987 GO:0045449 GO:0006352
cthe	06jun06	Contig125	Cthe_0896	r	1074135	1072333	critica	DNA primase	TIGR	GOs: GO:0006269 GO:0003896 GO:0006260 GO:0008270
cthe	06jun06	Contig125	Cthe_0897	r	1075489	1074494	critica	Deoxyguanosinetriphosphate triphosphohydrolase-like protein	HAMAP	GOs: GO:0000287 GO:0008832 GO:0046039
cthe	06jun06	Contig125	Cthe_0898	r	1076673	1075636	critica	metal dependent phophohydrolase	TIGR	GOs:
cthe	06jun06	Contig125	Cthe_0899	f	1077050	1077322	critica	hypothetical protein	hypothetical	GOs:
cthe	06jun06	Contig125	Cthe_0900	r	1077743	1077363	critica	Aspartate 1-decarboxylase	HAMAP	GOs: GO:0004068 GO:0006523
cthe	06jun06	Contig125	Cthe_0901	r	1078594	1077749	critica	Pantothenate synthetase	HAMAP	GOs: GO:0015940 GO:0004592
cthe	06jun06	Contig125	Cthe_0902	r	1079506	1078655	critica	3-methyl-2-oxobutanoate hydroxymethyltransferase	HAMAP	GOs: GO:0003864 GO:0015940
cthe	06jun06	Contig125	Cthe_0903	r	1080837	1079881	critica	protein-export membrane protein SecF	TIGR	GOs: GO:0006886 GO:0015450
cthe	06jun06	Contig125	Cthe_0904	r	1082167	1080830	critica	protein-export membrane protein SecD	TIGR	GOs: GO:0006886 GO:0015450
cthe	06jun06	Contig125	Cthe_0905	r	1082995	1082330	critica	metal dependent phophohydrolase	TIGR	GOs:
cthe	06jun06	Contig125	Cthe_0906	r	1084378	1083026	critica	Radical SAM domain protein	PFAM	GOs: GO:0051539 GO:0051536
cthe	06jun06	Contig125	Cthe_0907	r	1084669	1084529	critica	hypothetical protein	hypothetical	GOs:
cthe	06jun06	Contig125	Cthe_0908	r	1085678	1084767	critica	pseudouridine synthase, RluA family	TIGR	GOs: GO:0003723 GO:0009451 GO:0001522 GO:0009982
cthe	06jun06	Contig125	Cthe_0909	r	1086259	1085804	critica	Lipoprotein signal peptidase	HAMAP	GOs: GO:0006508 GO:0004190
cthe	06jun06	Contig125	Cthe_0910	r	1088007	1086340	critica	extracellular solute-binding protein family 5	PFAM	GOs:
cthe	06jun06	Contig125	Cthe_0911	r	1088962	1088123	critica	Multi-copper polyphenol oxidoreductase, laccase	TIGR	GOs:
cthe	06jun06	Contig125	Cthe_0912	r	1092518	1089285	critica	Endo-1,4-beta-xylanase., Cellulase	PRIAM	GOs: GO:0004553 GO:0000272 GO:0005975 GO:0016798
cthe	06jun06	Contig125	Cthe_0913	f	1092828	1094048	critica	transposase IS116/IS110/IS902 family protein	PFAM	GOs: GO:0004803 GO:0006313
cthe	06jun06	Contig125	Cthe_0914	f	1094627	1097179	critica	Protein of unknown function DUF2339, transmembrane	PFAM	GOs:
cthe	06jun06	Contig125	Cthe_0915	f	1097157	1098359	critica	hypothetical protein	hypothetical	GOs:
cthe	06jun06	Contig125	Cthe_0916	f	1098451	1099335	critica	hypothetical protein	hypothetical	GOs:
cthe	06jun06	Contig125	Cthe_0917	r	1101200	1099458	critica	Glutaminyl-tRNA synthetase	HAMAP	GOs: GO:0016876 GO:0006418 GO:0004819 GO:0043039 GO:0006412 GO:0004812 GO:0006425
cthe	06jun06	Contig125	Cthe_0918	r	1105253	1101624	critica	Dockerin type 1 protein	PFAM	GOs: GO:0004553 GO:0000272 GO:0005975
cthe	06jun06	Contig125	Cthe_0919	r	1106311	1105475	critica	Integrase catalytic region	PFAM	GOs: GO:0015074
cthe	06jun06	Contig125	Cthe_0920	r	1106627	1106334	critica	transposase IS3/IS911 family protein	PFAM	GOs: GO:0004803 GO:0006313
cthe	06jun06	Contig125	Cthe_0921	f	1107876	1108064	critica	hypothetical protein	hypothetical	GOs:
cthe	06jun06	Contig125	Cthe_0922	r	1109213	1108209	critica	diaminopimelate dehydrogenase	TIGR	GOs:
cthe	06jun06	Contig125	Cthe_0923	r	1110182	1109409	critica	hypothetical protein	hypothetical	GOs:
cthe	06jun06	Contig125	Cthe_0924	r	1111031	1110318	critica	hypothetical protein	hypothetical	GOs:
cthe	06jun06	Contig125	Cthe_0925	r	1111873	1111226	critica	protein of unknown function DUF218	PFAM	GOs:
cthe	06jun06	Contig125	Cthe_0926	r	1112817	1111909	critica	signal recognition particle-docking protein FtsY	TIGR	GOs: GO:0006614 GO:0005515 GO:0017111 GO:0005525
cthe	06jun06	Contig125	Cthe_0927	r	1116426	1112854	critica	chromosome segregation protein SMC	TIGR	GOs: GO:0005515 GO:0051276 GO:0005694
cthe	06jun06	Contig125	Cthe_0928	r	1117577	1116555	critica	4-hydroxythreonine-4-phosphate dehydrogenase	HAMAP	GOs: GO:0008615 GO:0050570 GO:0051287
cthe	06jun06	Contig125	Cthe_0929	r	1118013	1117753	critica	Stage V sporulation protein S	PFAM	GOs:
cthe	06jun06	Contig125	Cthe_0930	r	1119188	1118172	critica	Radical SAM domain protein	PFAM	GOs: GO:0051536
cthe	06jun06	Contig125	Cthe_0931	r	1120119	1119409	critica	Ribonuclease 3	HAMAP	GOs: GO:0006396 GO:0003723 GO:0004525 GO:0016075 GO:0003725
cthe	06jun06	Contig125	Cthe_0932	r	1121506	1120271	critica	3-oxoacyl-[acyl-carrier-protein] synthase 2	TIGR	GOs: GO:0006633 GO:0016747
cthe	06jun06	Contig125	Cthe_0933	r	1121880	1121656	critica	Acyl carrier protein	HAMAP	GOs: GO:0031177 GO:0006633 GO:0048037 GO:0000036
cthe	06jun06	Contig125	Cthe_0934	r	1122711	1121968	critica	3-oxoacyl-(acyl-carrier-protein) reductase	TIGR	GOs: GO:0004316 GO:0006633 GO:0051287
cthe	06jun06	Contig125	Cthe_0935	r	1123688	1122753	critica	malonyl CoA-acyl carrier protein transacylase	TIGR	GOs: GO:0006633 GO:0004314
cthe	06jun06	Contig125	Cthe_0936	r	1124737	1123742	critica	3-oxoacyl-[acyl-carrier-protein] synthase 3	HAMAP	GOs: GO:0004315 GO:0006633 GO:0016747 GO:0008610
cthe	06jun06	Contig125	Cthe_0937	r	1125740	1124721	critica	Phosphate acyltransferase	HAMAP	GOs: GO:0006633
cthe	06jun06	Contig125	Cthe_0938	r	1126368	1125802	critica	regulatory protein DeoR	PFAM	GOs: GO:0016481 GO:0045717
cthe	06jun06	Contig125	Cthe_0939	r	1127475	1126975	critica	hypothetical protein	hypothetical	GOs:
cthe	06jun06	Contig125	Cthe_0940	r	1128006	1127566	critica	hypothetical protein	hypothetical	GOs:
cthe	06jun06	Contig125	Cthe_0941	r	1128950	1128333	critica	CDP-diacylglycerol/glycerol-3-phosphate 3-phosphatidyltransferase	TIGR	GOs: GO:0008654 GO:0016780 GO:0008444
cthe	06jun06	Contig125	Cthe_0942	r	1130295	1128934	critica	Ribosomal protein S12 methylthiotransferase rimO	HAMAP	GOs: GO:0005575 GO:0018339 GO:0051539 GO:0009451 GO:0051536
cthe	06jun06	Contig125	Cthe_0943	r	1130692	1130441	critica	hypothetical protein	hypothetical	GOs:
cthe	06jun06	Contig125	Cthe_0944	r	1132143	1130692	critica	Rad50 zinc hook domain protein	PFAM	GOs: GO:0006281 GO:0008270 GO:0004518
cthe	06jun06	Contig125	Cthe_0945	r	1133132	1132140	critica	metallophosphoesterase	PFAM	GOs:
cthe	06jun06	Contig125	Cthe_0946	r	1133909	1133208	critica	Phosphoglycerate mutase	PFAM	GOs:
cthe	06jun06	Contig125	Cthe_0947	r	1134921	1133998	critica	dihydroorotate dehydrogenase family protein	TIGR	GOs: GO:0004152 GO:0006222 GO:0004158 GO:0006207
cthe	06jun06	Contig125	Cthe_0948	r	1135699	1134914	critica	Dihydroorotate dehydrogenase, electron transfer subunit, iron-sulphur cluster binding domain	PFAM	GOs: GO:0009055 GO:0051537 GO:0006221 GO:0050660
cthe	06jun06	Contig125	Cthe_0949	r	1138943	1135725	critica	carbamoyl-phosphate synthase, large subunit	TIGR	GOs: GO:0006807 GO:0004086
cthe	06jun06	Contig125	Cthe_0950	r	1140107	1139034	critica	carbamoyl-phosphate synthase, small subunit	TIGR	GOs: GO:0006541 GO:0006807 GO:0009058 GO:0004086
cthe	06jun06	Contig125	Cthe_0951	r	1141081	1140137	critica	Orotidine 5'-phosphate decarboxylase	HAMAP	GOs: GO:0006221 GO:0004590 GO:0006207
cthe	06jun06	Contig125	Cthe_0952	r	1142493	1141213	critica	dihydroorotase, multifunctional complex type	TIGR	GOs: GO:0016812
cthe	06jun06	Contig125	Cthe_0953	r	1143421	1142483	critica	Aspartate carbamoyltransferase	HAMAP	GOs: GO:0016597 GO:0016743 GO:0006520 GO:0004070 GO:0006207
cthe	06jun06	Contig125	Cthe_0954	r	1144255	1143701	critica	Bifunctional protein pyrR	HAMAP	GOs: GO:0009116
cthe	06jun06	Contig125	Cthe_0955	r	1144964	1144554	critica	hypothetical protein	hypothetical	GOs:
cthe	06jun06	Contig125	Cthe_0956	f	1145255	1145728	critica	hypothetical protein	hypothetical	GOs:
cthe	06jun06	Contig125	Cthe_0957	r	1146073	1145774	critica	preprotein translocase, YajC subunit	TIGR	GOs:
cthe	06jun06	Contig125	Cthe_0958	r	1147300	1146176	critica	queuine tRNA-ribosyltransferase	TIGR	GOs: GO:0008616 GO:0006400 GO:0008479 GO:0008033
cthe	06jun06	Contig125	Cthe_0959	r	1148389	1147364	critica	S-adenosylmethionine:tRNA ribosyltransferase-isomerase	HAMAP	GOs: GO:0008616 GO:0016853
cthe	06jun06	Contig125	Cthe_0960	r	1150325	1148613	critica	SpoIID/LytB domain protein	TIGR	GOs: GO:0030435
cthe	06jun06	Contig125	Cthe_0961	f	1151063	1152061	critica	aspartate-semialdehyde dehydrogenase	TIGR	GOs: GO:0016620 GO:0008652 GO:0006520 GO:0009088 GO:0051287 GO:0046983 GO:0050661 GO:0009086 GO:0004073
cthe	06jun06	Contig125	Cthe_0962	f	1152181	1153059	critica	Dihydrodipicolinate synthase	HAMAP	GOs: GO:0016829 GO:0008840 GO:0019877
cthe	06jun06	Contig125	Cthe_0963	f	1153119	1153877	critica	Dihydrodipicolinate reductase	HAMAP	GOs: GO:0009089 GO:0008839
cthe	06jun06	Contig125	Cthe_0964	f	1153900	1154358	critica	amino acid-binding ACT domain protein	PFAM	GOs: GO:0016597
cthe	06jun06	Contig125	Cthe_0965	r	1154975	1154445	critica	ATP:corrinoid adenosyltransferase BtuR/CobO/CobP	PFAM	GOs: GO:0008817 GO:0009236
cthe	06jun06	Contig125	Cthe_0966	f	1155216	1155650	critica	copper amine oxidase-like domain-containing protein	PFAM	GOs:
cthe	06jun06	Contig125	Cthe_0967	r	1157532	1156585	critica	transposase IS4 family protein	PFAM	GOs: GO:0004803 GO:0006313
cthe	06jun06	Contig125	Cthe_0968	r	1159830	1157710	critica	UvrD/REP helicase	PFAM	GOs: GO:0006281 GO:0004003
cthe	06jun06	Contig125	Cthe_0970	f	1160466	1161689	critica	transposase mutator type	PFAM	GOs: GO:0004803 GO:0006313
cthe	06jun06	Contig125	Cthe_0972	r	1162846	1162238	critica	hypothetical protein	hypothetical	GOs:
cthe	06jun06	Contig125	Cthe_0973	r	1163461	1163087	critica	UDP-N-acetylglucosamine 1-carboxyvinyltransferase	PRIAM	GOs: GO:0016765
cthe	06jun06	Contig125	Cthe_0974	r	1164768	1163659	critica	UDP-N-acetylglucosamine--N-acetylmuramyl-(pentapeptide) pyrophosphoryl-undecaprenol N-acetylglucosamine transferase	HAMAP	GOs: GO:0030246 GO:0019277 GO:0030259 GO:0050511 GO:0005975 GO:0016758
cthe	06jun06	Contig125	Cthe_0975	r	1165932	1164781	critica	stage V sporulation protein E	TIGR	GOs: GO:0009252 GO:0051301 GO:0007049
cthe	06jun06	Contig125	Cthe_0976	r	1167005	1166013	critica	Phospho-N-acetylmuramoyl-pentapeptide-transferase	HAMAP	GOs: GO:0009252 GO:0008963
cthe	06jun06	Contig125	Cthe_0977	r	1168460	1167087	critica	UDP-N-acetylmuramoylalanyl-D-glutamyl-2,6-diaminopimelate/D-alanyl-D-alanyl ligase	TIGR	GOs: GO:0009252 GO:0009058 GO:0051301 GO:0009273 GO:0008360 GO:0008766 GO:0016874
cthe	06jun06	Contig125	Cthe_0978	r	1169939	1168482	critica	UDP-N-acetylmuramoyl-L-alanyl-D-glutamate--2,6-diaminopimelate ligase	HAMAP	GOs: GO:0008360 GO:0009396 GO:0016874 GO:0009252 GO:0004326 GO:0009058 GO:0051301 GO:0016881 GO:0009273
cthe	06jun06	Contig125	Cthe_0979	r	1172188	1170017	critica	penicillin-binding protein transpeptidase	PFAM	GOs: GO:0009273 GO:0008658
cthe	06jun06	Contig125	Cthe_0980	r	1172877	1172389	critica	hypothetical protein	hypothetical	GOs:
cthe	06jun06	Contig125	Cthe_0981	r	1174257	1173316	critica	S-adenosyl-methyltransferase MraW	TIGR	GOs: GO:0008168
cthe	06jun06	Contig125	Cthe_0982	r	1174738	1174307	critica	Protein mraZ	HAMAP	GOs:
cthe	06jun06	Contig125	Cthe_0983	r	1176117	1174987	critica	rod shape-determining protein RodA	TIGR	GOs: GO:0007049 GO:0008360
cthe	06jun06	Contig125	Cthe_0984	r	1177624	1176662	critica	Prolipoprotein diacylglyceryl transferase	HAMAP	GOs: GO:0016757 GO:0042158 GO:0009249
cthe	06jun06	Contig125	Cthe_0985	r	1178925	1177642	critica	peptidase M16 domain protein	PFAM	GOs: GO:0004222 GO:0006508 GO:0008270
cthe	06jun06	Contig125	Cthe_0986	r	1180254	1178962	critica	peptidase M16 domain protein	PFAM	GOs: GO:0004222 GO:0006508 GO:0008270
cthe	06jun06	Contig125	Cthe_0987	r	1181577	1180639	critica	riboflavin biosynthesis protein RibF	TIGR	GOs: GO:0003919 GO:0008531 GO:0009231
cthe	06jun06	Contig125	Cthe_0988	r	1182537	1181644	critica	tRNA pseudouridine synthase B	HAMAP	GOs: GO:0006396 GO:0003723 GO:0009451 GO:0001522 GO:0009982
cthe	06jun06	Contig125	Cthe_0989	r	1183497	1182541	critica	phosphoesterase RecJ domain protein	PFAM	GOs: GO:0030145 GO:0003676
cthe	06jun06	Contig125	Cthe_0990	r	1183919	1183548	critica	Ribosome-binding factor A	HAMAP	GOs: GO:0006364
cthe	06jun06	Contig125	Cthe_0991	r	1187090	1183983	critica	translation initiation factor IF-2	TIGR	GOs: GO:0006413 GO:0003743 GO:0007264 GO:0005525 GO:0003924
cthe	06jun06	Contig125	Cthe_0992	r	1187421	1187068	critica	ribosomal protein L7Ae/L30e/S12e/Gadd45	PFAM	GOs:
cthe	06jun06	Contig125	Cthe_0993	r	1187686	1187408	critica	protein of unknown function DUF448	PFAM	GOs:
cthe	06jun06	Contig125	Cthe_0994	r	1188983	1187769	critica	transcription termination factor NusA	TIGR	GOs: GO:0003723 GO:0005515 GO:0030528 GO:0031554
cthe	06jun06	Contig125	Cthe_0995	r	1189535	1189071	critica	Ribosome maturation factor rimP	HAMAP	GOs:
cthe	06jun06	Contig125	Cthe_0996	r	1194215	1189887	critica	DNA polymerase III, alpha subunit	TIGR	GOs: GO:0008408 GO:0003887 GO:0004527 GO:0006260
cthe	06jun06	Contig125	Cthe_0997	r	1195291	1194233	critica	4-hydroxy-3-methylbut-2-en-1-yl diphosphate synthase	HAMAP	GOs: GO:0008299 GO:0005506 GO:0016114 GO:0046429
cthe	06jun06	Contig125	Cthe_0998	r	1196796	1195522	critica	membrane-associated zinc metalloprotease	TIGR	GOs: GO:0004222 GO:0006508 GO:0005515
cthe	06jun06	Contig125	Cthe_0999	r	1198123	1196978	critica	1-deoxy-D-xylulose 5-phosphate reductoisomerase	HAMAP	GOs: GO:0008299 GO:0030604
cthe	06jun06	Contig125	Cthe_1000	r	1198992	1198156	critica	phosphatidate cytidylyltransferase	PFAM	GOs: GO:0016772
cthe	06jun06	Contig125	Cthe_1001	r	1199753	1198995	critica	Undecaprenyl pyrophosphate synthase	HAMAP	GOs: GO:0016765
cthe	06jun06	Contig125	Cthe_1002	r	1200075	1199875	critica	hypothetical protein	hypothetical	GOs:
cthe	06jun06	Contig125	Cthe_1003	r	1200629	1200078	critica	ribosome recycling factor	TIGR	GOs: GO:0006412
cthe	06jun06	Contig125	Cthe_1004	r	1201356	1200649	critica	uridylate kinase	TIGR	GOs: GO:0008652 GO:0006221 GO:0009041 GO:0033862
cthe	06jun06	Contig125	Cthe_1005	r	1202144	1201497	critica	Elongation factor Ts	HAMAP	GOs: GO:0003746 GO:0006414
cthe	06jun06	Contig125	Cthe_1006	r	1203098	1202340	critica	ribosomal protein S2	TIGR	GOs: GO:0006412 GO:0003735 GO:0015935
cthe	06jun06	Contig125	Cthe_1007	f	1203392	1205236	critica	GTP-binding protein TypA	TIGR	GOs: GO:0005525 GO:0003924
cthe	06jun06	Contig125	Cthe_1008	f	1205397	1206518	critica	aminodeoxychorismate lyase	TIGR	GOs:
cthe	06jun06	Contig125	Cthe_1009	f	1206640	1207278	critica	O-methyltransferase family 3	PFAM	GOs: GO:0008171
cthe	06jun06	Contig125	Cthe_1010	f	1207340	1208575	critica	peptidase U32	PFAM	GOs: GO:0006508 GO:0008233
cthe	06jun06	Contig125	Cthe_1011	f	1208873	1210528	critica	Peptidoglycan glycosyltransferase	PRIAM	GOs: GO:0009273 GO:0008658
cthe	06jun06	Contig125	Cthe_1012	f	1210607	1211317	critica	RNA polymerase sigma-K factor	TIGR	GOs: GO:0030435 GO:0006350 GO:0016987 GO:0006352
cthe	06jun06	Contig125	Cthe_1013	r	1212464	1211382	critica	sporulation integral membrane protein YtvI	TIGR	GOs:
cthe	06jun06	Contig125	Cthe_1014	r	1215175	1212794	critica	MutS2 protein	HAMAP	GOs: GO:0045005 GO:0003684 GO:0006298 GO:0030983
cthe	06jun06	Contig125	Cthe_1015	r	1216093	1215671	critica	hypothetical protein	hypothetical	GOs:
cthe	06jun06	Contig125	Cthe_1016	r	1217526	1216468	critica	cell wall hydrolase/autolysin	PFAM	GOs: GO:0008745 GO:0009253
cthe	06jun06	Contig125	Cthe_1017	r	1217985	1217683	critica	hypothetical protein	hypothetical	GOs:
cthe	06jun06	Contig125	Cthe_1018	r	1219127	1218258	critica	binding-protein-dependent transport systems inner membrane component	PFAM	GOs:
cthe	06jun06	Contig125	Cthe_1019	r	1220110	1219127	critica	binding-protein-dependent transport systems inner membrane component	PFAM	GOs:
cthe	06jun06	Contig125	Cthe_1020	r	1221641	1220262	critica	extracellular solute-binding protein family 1	PFAM	GOs:
cthe	06jun06	Contig125	Cthe_1021	r	1223803	1222325	critica	stage IV sporulation protein A	TIGR	GOs:
cthe	06jun06	Contig125	Cthe_1022	r	1225169	1224150	critica	Glycerol-3-phosphate dehydrogenase [NAD(P)+]	HAMAP	GOs: GO:0016614 GO:0016616 GO:0046168 GO:0051287 GO:0004367 GO:0009331 GO:0006072 GO:0005975
cthe	06jun06	Contig125	Cthe_1023	r	1225842	1225183	critica	Glycerol-3-phosphate acyltransferase	HAMAP	GOs:
cthe	06jun06	Contig125	Cthe_1024	r	1227161	1225839	critica	GTP-binding protein engA	HAMAP	GOs: GO:0005525
cthe	06jun06	Contig125	Cthe_1025	r	1228548	1227211	critica	protein of unknown function DUF512	PFAM	GOs: GO:0005515
cthe	06jun06	Contig125	Cthe_1026	r	1228839	1228639	critica	50S ribosomal protein L32	HAMAP	GOs: GO:0015934 GO:0006412 GO:0003735
cthe	06jun06	Contig125	Cthe_1027	r	1229445	1228942	critica	protein of unknown function DUF177	PFAM	GOs:
cthe	06jun06	Contig125	Cthe_1028	r	1230886	1229687	critica	Acetate kinase	HAMAP	GOs: GO:0016774 GO:0016310 GO:0016301 GO:0006082
cthe	06jun06	Contig125	Cthe_1029	r	1232080	1231004	critica	phosphate acetyltransferase	TIGR	GOs: GO:0008415 GO:0016407
cthe	06jun06	Contig125	Cthe_1030	r	1233095	1232271	critica	Tetratricopeptide TPR_2 repeat-containing protein	PFAM	GOs:
cthe	06jun06	Contig125	Cthe_1031	r	1234588	1233155	critica	Aspartyl/glutamyl-tRNA(Asn/Gln) amidotransferase subunit B	HAMAP	GOs: GO:0006412 GO:0016884 GO:0016874
cthe	06jun06	Contig125	Cthe_1032	r	1236062	1234602	critica	Glutamyl-tRNA(Gln) amidotransferase subunit A	HAMAP	GOs: GO:0006412 GO:0016884
cthe	06jun06	Contig125	Cthe_1033	r	1236391	1236104	critica	Aspartyl/glutamyl-tRNA(Asn/Gln) amidotransferase subunit C	HAMAP	GOs: GO:0006450
cthe	06jun06	Contig125	Cthe_1034	r	1237184	1236627	critica	hypothetical protein	hypothetical	GOs:
cthe	06jun06	Contig125	Cthe_1035	r	1239448	1237457	critica	DNA ligase	HAMAP	GOs: GO:0006281 GO:0006260 GO:0003911
cthe	06jun06	Contig125	Cthe_1036	r	1240250	1239555	critica	hypothetical protein	hypothetical	GOs:
cthe	06jun06	Contig125	Cthe_1037	r	1241334	1240486	critica	cell wall hydrolase/autolysin	PFAM	GOs: GO:0008745 GO:0009253
cthe	06jun06	Contig125	Cthe_1038	r	1242587	1241562	critica	spore protease	TIGR	GOs: GO:0006508 GO:0008233 GO:0009847
cthe	06jun06	Contig125	Cthe_1039	f	1242708	1243055	critica	ribosomal protein S20	TIGR	GOs: GO:0003723 GO:0006412 GO:0003735
cthe	06jun06	Contig125	Cthe_1040	r	1244169	1243141	critica	DNA polymerase III, delta subunit	TIGR	GOs: GO:0003887 GO:0006260 GO:0009360
cthe	06jun06	Contig125	Cthe_1041	r	1246175	1244775	critica	UDP-N-acetylmuramoylalanine--D-glutamate ligase	HAMAP	GOs: GO:0009252 GO:0009058 GO:0051301 GO:0009273 GO:0008764 GO:0008360 GO:0016874
cthe	06jun06	Contig125	Cthe_1042	r	1246861	1246322	critica	hypothetical protein	hypothetical	GOs:
cthe	06jun06	Contig125	Cthe_1043	f	1247414	1247659	critica	hypothetical protein	hypothetical	GOs:
cthe	06jun06	Contig125	Cthe_1044	f	1247721	1248050	critica	hypothetical protein	hypothetical	GOs:
cthe	06jun06	Contig125	Cthe_1045	f	1248224	1248550	critica	hypothetical protein	hypothetical	GOs:
cthe	06jun06	Contig125	Cthe_1046	r	1250253	1248913	critica	extracellular solute-binding protein family 1	PFAM	GOs:
cthe	06jun06	Contig125	Cthe_1047	r	1251084	1250539	critica	hypothetical protein	hypothetical	GOs:
cthe	06jun06	Contig125	Cthe_1048	r	1252864	1251329	critica	Peptidase S54, rhomboid domain	PFAM	GOs: GO:0004252
cthe	06jun06	Contig125	Cthe_1049	r	1253521	1252901	critica	Regulatory protein recX	HAMAP	GOs: GO:0006282
cthe	06jun06	Contig125	Cthe_1050	r	1254984	1253935	critica	Protein recA	HAMAP	GOs: GO:0003697 GO:0006281 GO:0017111 GO:0008094 GO:0006259
cthe	06jun06	Contig125	Cthe_1051	r	1256662	1255085	critica	integral membrane protein MviN	TIGR	GOs:
cthe	06jun06	Contig125	Cthe_1052	r	1257948	1256707	critica	competence/damage-inducible protein CinA	TIGR	GOs: GO:0006777
cthe	06jun06	Contig125	Cthe_1053	f	1258185	1259138	critica	L-lactate dehydrogenase	HAMAP	GOs: GO:0016616 GO:0004459 GO:0006096 GO:0044262
cthe	06jun06	Contig125	Cthe_1054	f	1259260	1260216	critica	ATPase associated with various cellular activities AAA_3	PFAM	GOs: GO:0016887
cthe	06jun06	Contig125	Cthe_1055	f	1260203	1261411	critica	protein of unknown function DUF58	PFAM	GOs:
cthe	06jun06	Contig125	Cthe_1056	f	1261445	1264117	critica	transglutaminase domain-containing protein	PFAM	GOs:
cthe	06jun06	Contig125	Cthe_1057	r	1264447	1264253	critica	PspC domain protein	PFAM	GOs:
cthe	06jun06	Contig125	Cthe_1058	r	1265821	1264583	critica	Glycine hydroxymethyltransferase	PRIAM	GOs: GO:0004372 GO:0006544 GO:0030170 GO:0006563
cthe	06jun06	Contig125	Cthe_1059	r	1266169	1265858	critica	hypothetical protein	hypothetical	GOs:
cthe	06jun06	Contig125	Cthe_1060	r	1267237	1266254	critica	AIR synthase related protein domain protein	PFAM	GOs:
cthe	06jun06	Contig125	Cthe_1061	r	1268065	1267379	critica	Protein of unknown function DUF2225	PFAM	GOs:
cthe	06jun06	Contig125	Cthe_1062	r	1269528	1268083	critica	VanW family protein	PFAM	GOs:
cthe	06jun06	Contig125	Cthe_1063	r	1270806	1269628	critica	tRNA sulfurtransferase	HAMAP	GOs: GO:0009228 GO:0003723
cthe	06jun06	Contig125	Cthe_1064	r	1271966	1270803	critica	Cysteine desulfurase	PRIAM	GOs:
cthe	06jun06	Contig125	Cthe_1065	r	1272904	1272242	critica	type IV pilus assembly PilZ	PFAM	GOs:
cthe	06jun06	Contig125	Cthe_1066	r	1274199	1273444	critica	DNA repair protein recO	HAMAP	GOs: GO:0006281 GO:0006310
cthe	06jun06	Contig125	Cthe_1067	r	1275400	1274507	critica	GTP-binding protein Era-like-protein	HAMAP	GOs: GO:0004553 GO:0003723 GO:0005975 GO:0005525
cthe	06jun06	Contig125	Cthe_1068	r	1275842	1275456	critica	cytidine deaminase	TIGR	GOs: GO:0004126 GO:0046087 GO:0008270
cthe	06jun06	Contig125	Cthe_1069	r	1276546	1276058	critica	metalloprotease ybeY	HAMAP	GOs: GO:0008237 GO:0008270
cthe	06jun06	Contig125	Cthe_1070	r	1278848	1276647	critica	metal dependent phophohydrolase	TIGR	GOs:
cthe	06jun06	Contig125	Cthe_1071	r	1279893	1278892	critica	PhoH family protein	PFAM	GOs:
cthe	06jun06	Contig125	Cthe_1072	r	1281090	1279894	critica	sporulation protein YqfD	TIGR	GOs:
cthe	06jun06	Contig125	Cthe_1073	r	1281423	1281106	critica	sporulation protein YqfC	TIGR	GOs:
cthe	06jun06	Contig125	Cthe_1074	r	1282481	1281519	critica	delta-lactam-biosynthetic de-N-acetylase	TIGR	GOs: GO:0005975 GO:0016810
cthe	06jun06	Contig125	Cthe_1075	r	1283415	1282714	critica	protein of unknown function DUF881	PFAM	GOs:
cthe	06jun06	Contig125	Cthe_1076	r	1284128	1283415	critica	protein of unknown function DUF881	PFAM	GOs:
cthe	06jun06	Contig125	Cthe_1077	f	1284358	1284987	critica	hypothetical protein	hypothetical	GOs:
cthe	06jun06	Contig125	Cthe_1078	f	1285124	1285441	critica	hypothetical protein	hypothetical	GOs:
cthe	06jun06	Contig125	Cthe_1079	r	1287963	1285501	critica	Mannose-1-phosphate guanylyltransferase., Phosphoglucosamine mutase	PRIAM	GOs: GO:0009058 GO:0016779 GO:0005975 GO:0016868
cthe	06jun06	Contig125	Cthe_1080	f	1288334	1288657	critica	hypothetical protein	hypothetical	GOs:
cthe	06jun06	Contig125	Cthe_1081	f	1288867	1289334	critica	hypothetical protein	hypothetical	GOs:
cthe	06jun06	Contig125	Cthe_1082	f	1289498	1289755	critica	hypothetical protein	hypothetical	GOs:
cthe	06jun06	Contig125	Cthe_1083	f	1289870	1290919	critica	spore coat protein, CotS family	TIGR	GOs:
cthe	06jun06	Contig125	Cthe_1084	f	1290925	1291962	critica	spore coat protein, CotS family	TIGR	GOs:
cthe	06jun06	Contig125	Cthe_1085	f	1291979	1293271	critica	glycosyl transferase group 1	PFAM	GOs: GO:0009058
cthe	06jun06	Contig125	Cthe_1086	f	1293343	1294329	critica	dTDP-glucose 4,6-dehydratase	PRIAM	GOs: GO:0044237 GO:0050662
cthe	06jun06	Contig125	Cthe_1087	r	1294670	1294407	critica	hypothetical protein	hypothetical	GOs:
cthe	06jun06	Contig125	Cthe_1088	r	1295479	1294739	critica	hypothetical protein	hypothetical	GOs:
cthe	06jun06	Contig125	Cthe_1089	r	1296017	1295751	critica	Stage V sporulation protein S	PFAM	GOs:
cthe	06jun06	Contig125	Cthe_1090	r	1296965	1296183	critica	Conserved hypothetical protein CHP00282	TIGR	GOs:
cthe	06jun06	Contig125	Cthe_1091	r	1298664	1297090	critica	2',3'-cyclic-nucleotide 2'-phosphodiesterase	HAMAP	GOs: GO:0003723 GO:0008663
cthe	06jun06	Contig125	Cthe_1092	r	1299459	1298782	critica	hypothetical protein	hypothetical	GOs:
cthe	06jun06	Contig125	Cthe_1093	r	1300411	1299554	critica	Bifunctional protein folD	HAMAP	GOs: GO:0009396
cthe	06jun06	Contig125	Cthe_1094	r	1302439	1300520	critica	UPF0313 protein ygiQ	HAMAP	GOs: GO:0051536
cthe	06jun06	Contig125	Cthe_1095	r	1304957	1302531	critica	cell divisionFtsK/SpoIIIE	PFAM	GOs: GO:0007059 GO:0051301 GO:0017111 GO:0007049
cthe	06jun06	Contig125	Cthe_1096	r	1305355	1305131	critica	hypothetical protein	hypothetical	GOs:
cthe	06jun06	Contig125	Cthe_1097	r	1306125	1305352	critica	peptidase S14 ClpP	PFAM	GOs: GO:0004252 GO:0006508
cthe	06jun06	Contig125	Cthe_1098	r	1307565	1306276	critica	hypothetical protein	hypothetical	GOs:
cthe	06jun06	Contig125	Cthe_1099	r	1310142	1307593	critica	hypothetical protein	hypothetical	GOs:
cthe	06jun06	Contig125	Cthe_1100	r	1310740	1310219	critica	hypothetical protein	hypothetical	GOs:
cthe	06jun06	Contig125	Cthe_1101	r	1312078	1310786	critica	hypothetical protein	hypothetical	GOs:
cthe	06jun06	Contig125	Cthe_1102	r	1312629	1312078	critica	Fimbrial assembly family protein	PFAM	GOs:
cthe	06jun06	Contig125	Cthe_1103	r	1313221	1312655	critica	hypothetical protein	hypothetical	GOs:
cthe	06jun06	Contig125	Cthe_1104	r	1313861	1313331	critica	hypothetical protein	hypothetical	GOs:
cthe	06jun06	Contig125	Cthe_1105	r	1315232	1314018	critica	Type II secretion system F domain	PFAM	GOs: GO:0009306 GO:0008565 GO:0015628 GO:0015627
cthe	06jun06	Contig125	Cthe_1106	r	1316746	1315691	critica	twitching motility protein	TIGR	GOs: GO:0017111
cthe	06jun06	Contig125	Cthe_1107	r	1319125	1316762	critica	type II secretion system protein E	PFAM	GOs: GO:0017111
cthe	06jun06	Contig125	Cthe_1108	r	1319669	1319451	critica	hypothetical protein	hypothetical	GOs:
cthe	06jun06	Contig125	Cthe_1109	r	1321319	1320465	critica	Protein of unknown function DUF318, transmembrane	PFAM	GOs:
cthe	06jun06	Contig125	Cthe_1110	r	1321829	1321428	critica	Protein-tyrosine phosphatase, low molecular weight	PFAM	GOs: GO:0006470 GO:0004725
cthe	06jun06	Contig125	Cthe_1111	r	1322891	1321854	critica	arsenical-resistance protein	TIGR	GOs: GO:0008508 GO:0006814
cthe	06jun06	Contig125	Cthe_1112	r	1323443	1323045	critica	regulatory protein ArsR	PFAM	GOs:
cthe	06jun06	Contig125	Cthe_1113	r	1327291	1325435	critica	SEC-C motif domain protein	PFAM	GOs:
cthe	06jun06	Contig125	Cthe_1114	r	1329258	1327372	critica	hypothetical protein	hypothetical	GOs:
cthe	06jun06	Contig125	Cthe_1115	r	1330919	1329264	critica	AAA ATPase central domain protein	PFAM	GOs:
cthe	06jun06	Contig125	Cthe_1116	r	1333077	1330912	critica	Integrase catalytic region	PFAM	GOs: GO:0015074
cthe	06jun06	Contig125	Cthe_1117	r	1333919	1333074	critica	TnsA endonuclease	PFAM	GOs:
cthe	06jun06	Contig125	Cthe_1118	r	1335353	1334484	critica	hypothetical protein	hypothetical	GOs:
cthe	06jun06	Contig125	Cthe_1119	r	1336144	1335350	critica	hypothetical protein	hypothetical	GOs:
cthe	06jun06	Contig125	Cthe_1120	r	1336532	1336158	critica	hypothetical protein	hypothetical	GOs:
cthe	06jun06	Contig125	Cthe_1121	r	1336978	1336697	critica	hypothetical protein	hypothetical	GOs:
cthe	06jun06	Contig125	Cthe_1122	r	1337176	1336979	critica	hypothetical protein	hypothetical	GOs:
cthe	06jun06	Contig125	Cthe_1123	r	1338523	1337687	critica	Domain of unknown function DUF1848	PFAM	GOs:
cthe	06jun06	Contig125	Cthe_1124	r	1339555	1338776	critica	phenazine biosynthesis protein PhzF family	TIGR	GOs: GO:0009058
cthe	06jun06	Contig125	Cthe_1125	r	1340231	1340013	critica	Protein of unknown function DUF2082, nucleic-acid-binding, Zn-ribbon domain	PFAM	GOs:
cthe	06jun06	Contig125	Cthe_1126	r	1341273	1340800	critica	hypothetical protein	hypothetical	GOs:
cthe	06jun06	Contig125	Cthe_1127	f	1342013	1342918	critica	integrase family protein	PFAM	GOs: GO:0015074 GO:0006310
cthe	06jun06	Contig125	Cthe_1128	r	1344011	1343625	critica	hypothetical protein	hypothetical	GOs:
cthe	06jun06	Contig125	Cthe_1129	f	1344091	1344426	critica	hypothetical protein	hypothetical	GOs:
cthe	06jun06	Contig125	Cthe_1130	f	1344785	1345090	critica	hypothetical protein	hypothetical	GOs:
cthe	06jun06	Contig125	Cthe_1131	r	1345450	1345163	critica	hypothetical protein	hypothetical	GOs:
cthe	06jun06	Contig125	Cthe_1132	r	1346324	1345596	critica	protein of unknown function DUF1444	PFAM	GOs:
cthe	06jun06	Contig125	Cthe_1133	r	1347092	1346577	critica	hypothetical protein	hypothetical	GOs:
cthe	06jun06	Contig125	Cthe_1134	r	1347868	1347428	critica	hypothetical protein	hypothetical	GOs:
cthe	06jun06	Contig125	Cthe_1135	r	1348869	1347895	critica	SEFIR domain protein	PFAM	GOs:
cthe	06jun06	Contig125	Cthe_1136	r	1350409	1348949	critica	Serine/threonine protein kinase-related	PFAM	GOs: GO:0004674 GO:0004672 GO:0006468
cthe	06jun06	Contig125	Cthe_1137	r	1351053	1350412	critica	hypothetical protein	hypothetical	GOs:
cthe	06jun06	Contig125	Cthe_1138	r	1352731	1351046	critica	protein of unknown function DUF87	PFAM	GOs:
cthe	06jun06	Contig125	Cthe_1139	r	1353910	1352750	critica	hypothetical protein	hypothetical	GOs:
cthe	06jun06	Contig125	Cthe_1140	r	1354697	1353897	critica	hypothetical protein	hypothetical	GOs:
cthe	06jun06	Contig125	Cthe_1141	r	1358758	1354697	critica	hypothetical protein	hypothetical	GOs:
cthe	06jun06	Contig125	Cthe_1142	r	1359825	1358770	critica	hypothetical protein	hypothetical	GOs:
cthe	06jun06	Contig125	Cthe_1143	r	1360877	1359822	critica	hypothetical protein	hypothetical	GOs:
cthe	06jun06	Contig125	Cthe_1144	r	1362332	1360911	critica	restriction modification system DNA specificity domain	PFAM	GOs: GO:0006304
cthe	06jun06	Contig125	Cthe_1145	r	1364230	1362344	critica	N-6 DNA methylase	PFAM	GOs: GO:0008168 GO:0008170 GO:0032259 GO:0006306 GO:0003676
cthe	06jun06	Contig125	Cthe_1146	r	1364606	1364244	critica	hypothetical protein	hypothetical	GOs:
cthe	06jun06	Contig125	Cthe_1147	r	1364861	1364622	critica	Protein of unknown function DUF2188	PFAM	GOs:
cthe	06jun06	Contig125	Cthe_1148	r	1366150	1364867	critica	hypothetical protein	hypothetical	GOs:
cthe	06jun06	Contig125	Cthe_1149	r	1366682	1366338	critica	hypothetical protein	hypothetical	GOs:
cthe	06jun06	Contig125	Cthe_1150	r	1367891	1366806	critica	hypothetical protein	hypothetical	GOs:
cthe	06jun06	Contig125	Cthe_1151	r	1369870	1368803	critica	hypothetical protein	hypothetical	GOs:
cthe	06jun06	Contig125	Cthe_1152	f	1370193	1370831	critica	hypothetical protein	hypothetical	GOs:
cthe	06jun06	Contig125	Cthe_1153	r	1371797	1370898	critica	diguanylate cyclase	TIGR	GOs:
cthe	06jun06	Contig125	Cthe_1154	f	1371893	1372147	critica	helix-turn-helix domain protein	PFAM	GOs: GO:0043565
cthe	06jun06	Contig125	Cthe_1155	r	1372688	1372398	critica	Stage V sporulation protein S	PFAM	GOs:
cthe	06jun06	Contig125	Cthe_1156	f	1373054	1375117	critica	hypothetical protein	hypothetical	GOs: GO:0003896 GO:0006260 GO:0008270
cthe	06jun06	Contig125	Cthe_1157	f	1375216	1375503	critica	hypothetical protein	hypothetical	GOs:
cthe	06jun06	Contig125	Cthe_1158	r	1376508	1376218	critica	hypothetical protein	hypothetical	GOs:
cthe	06jun06	Contig125	Cthe_1159	r	1377424	1376513	critica	StbA family protein	PFAM	GOs:
cthe	06jun06	Contig125	Cthe_1160	f	1377959	1378375	critica	S23 ribosomal protein	PFAM	GOs:
cthe	06jun06	Contig125	Cthe_1161	r	1381238	1378836	critica	hypothetical protein	hypothetical	GOs:
cthe	06jun06	Contig125	Cthe_1162	r	1385919	1384096	critica	Glucosamine--fructose-6-phosphate aminotransferase [isomerizing]	HAMAP	GOs: GO:0016051 GO:0005529 GO:0005975 GO:0004360
cthe	06jun06	Contig125	Cthe_1163	r	1387730	1386381	critica	phosphoglucosamine mutase	TIGR	GOs: GO:0000287 GO:0005975 GO:0008966 GO:0016868
cthe	06jun06	Contig125	Cthe_1164	r	1389526	1387940	critica	FAD-dependent pyridine nucleotide-disulphide oxidoreductase	PFAM	GOs: GO:0009055 GO:0050660
cthe	06jun06	Contig125	Cthe_1165	r	1390754	1389543	critica	YbbR family protein	PFAM	GOs:
cthe	06jun06	Contig125	Cthe_1166	r	1391629	1390751	critica	Conserved hypothetical protein CHP00159	TIGR	GOs:
cthe	06jun06	Contig125	Cthe_1167	r	1392639	1391755	critica	Radical SAM domain protein	PFAM	GOs: GO:0051536
cthe	06jun06	Contig125	Cthe_1168	r	1394024	1392636	critica	AMMECR1 domain protein	PFAM	GOs: GO:0006725 GO:0008198
cthe	06jun06	Contig125	Cthe_1169	r	1395989	1394838	critica	Beta-lactamase class A-like	COG	GOs: GO:0046677 GO:0030655 GO:0008800
cthe	06jun06	Contig125	Cthe_1170	r	1397068	1396193	critica	Dihydrodipicolinate reductase	HAMAP	GOs: GO:0006508 GO:0009089 GO:0004197 GO:0008839
cthe	06jun06	Contig125	Cthe_1171	r	1398914	1397667	critica	Serine-type D-Ala-D-Ala carboxypeptidase	PRIAM	GOs: GO:0006508 GO:0009002
cthe	06jun06	Contig125	Cthe_1172	f	1399482	1400630	critica	protein of unknown function DUF362	PFAM	GOs: GO:0009055 GO:0051536
cthe	06jun06	Contig125	Cthe_1173	r	1401294	1400647	critica	type IV pilus assembly PilZ	PFAM	GOs:
cthe	06jun06	Contig125	Cthe_1174	f	1401682	1402506	critica	protein of unknown function DUF155	PFAM	GOs:
cthe	06jun06	Contig125	Cthe_1175	f	1402529	1403338	critica	protein of unknown function DUF155	PFAM	GOs:
cthe	06jun06	Contig125	Cthe_1176	r	1404268	1403822	critica	CheC domain protein	PFAM	GOs:
cthe	06jun06	Contig125	Cthe_1177	r	1406056	1404596	critica	nicotinate phosphoribosyltransferase	TIGR	GOs: GO:0019358 GO:0004516 GO:0019363 GO:0009435
cthe	06jun06	Contig125	Cthe_1178	r	1406793	1406068	critica	isochorismatase hydrolase	PFAM	GOs:
cthe	06jun06	Contig125	Cthe_1179	r	1407103	1406909	critica	Small, acid-soluble spore protein H	HAMAP	GOs:
cthe	06jun06	Contig125	Cthe_1180	r	1408334	1407948	critica	hypothetical protein	hypothetical	GOs:
cthe	06jun06	Contig125	Cthe_1181	r	1410758	1408476	critica	transglutaminase domain-containing protein	PFAM	GOs:
cthe	06jun06	Contig125	Cthe_1182	r	1412076	1410808	critica	protein of unknown function DUF58	PFAM	GOs:
cthe	06jun06	Contig125	Cthe_1183	r	1413049	1412120	critica	ATPase associated with various cellular activities AAA_3	PFAM	GOs: GO:0016887
cthe	06jun06	Contig125	Cthe_1184	r	1413865	1413197	critica	hypothetical protein	hypothetical	GOs:
cthe	06jun06	Contig125	Cthe_1185	r	1415160	1413880	critica	hypothetical protein	hypothetical	GOs:
cthe	06jun06	Contig125	Cthe_1186	r	1416092	1415157	critica	Esterase/lipase-like	COG	GOs:
cthe	06jun06	Contig125	Cthe_1187	f	1416370	1417224	critica	protein of unknown function DUF990	PFAM	GOs:
cthe	06jun06	Contig125	Cthe_1188	f	1417221	1418003	critica	protein of unknown function DUF990	PFAM	GOs:
cthe	06jun06	Contig125	Cthe_1189	f	1418008	1418976	critica	ABC transporter related	PFAM	GOs: GO:0017111 GO:0016887
cthe	06jun06	Contig125	Cthe_1190	f	1419091	1419582	critica	hypothetical protein	hypothetical	GOs:
cthe	06jun06	Contig125	Cthe_1191	r	1420279	1419635	critica	HAD-superfamily hydrolase, subfamily IA, variant 1	TIGR	GOs: GO:0008967
cthe	06jun06	Contig125	Cthe_1192	r	1421584	1420553	critica	hypothetical protein	hypothetical	GOs:
cthe	06jun06	Contig125	Cthe_1193	f	1421775	1422998	critica	transposase mutator type	PFAM	GOs: GO:0004803 GO:0006313
cthe	06jun06	Contig125	Cthe_1194	r	1424501	1423353	critica	Domain of unknown function DUF1911	PFAM	GOs:
cthe	06jun06	Contig125	Cthe_1195	r	1424961	1424617	critica	hypothetical protein	hypothetical	GOs:
cthe	06jun06	Contig125	Cthe_1196	r	1426688	1425450	critica	Domain of unknown function DUF1910	PFAM	GOs:
cthe	06jun06	Contig125	Cthe_1197	r	1428130	1426715	critica	Hedgehog/intein hint domain protein	SMART	GOs: GO:0016539
cthe	06jun06	Contig125	Cthe_1198	r	1428556	1428203	critica	hypothetical protein	hypothetical	GOs:
cthe	06jun06	Contig125	Cthe_1199	r	1430431	1429136	critica	5-methylthioadenosine/S-adenosylhomocysteine deaminase	HAMAP	GOs:
cthe	06jun06	Contig125	Cthe_1200	r	1431767	1430523	critica	Adenosylhomocysteinase	HAMAP	GOs: GO:0004013 GO:0006730
cthe	06jun06	Contig125	Cthe_1201	r	1432598	1431771	critica	purine nucleoside phosphorylase I, inosine and guanosine-specific	TIGR	GOs: GO:0016763 GO:0004731 GO:0009116 GO:0006139
cthe	06jun06	Contig125	Cthe_1202	r	1433937	1432762	critica	major facilitator superfamily MFS_1	PFAM	GOs: GO:0055085
cthe	06jun06	Contig125	Cthe_1203	r	1435483	1434095	critica	SpoVR family protein	PFAM	GOs:
cthe	06jun06	Contig125	Cthe_1204	r	1436774	1435506	critica	UPF0229 protein yeaH	HAMAP	GOs:
cthe	06jun06	Contig125	Cthe_1205	r	1438690	1436762	critica	PrkA AAA domain protein	PFAM	GOs:
cthe	06jun06	Contig125	Cthe_1206	r	1440361	1439291	critica	Integrase catalytic region	PFAM	GOs: GO:0015074
cthe	06jun06	Contig125	Cthe_1207	f	1440596	1442119	critica	membrane protein-like	COG	GOs:
cthe	06jun06	Contig125	Cthe_1208	r	1442772	1442410	critica	GCN5-related N-acetyltransferase	PFAM	GOs: GO:0008080
cthe	06jun06	Contig125	Cthe_1209	f	1443000	1444799	critica	hypothetical protein	hypothetical	GOs:
cthe	06jun06	Contig125	Cthe_1210	f	1444877	1445455	critica	hypothetical protein	hypothetical	GOs:
cthe	06jun06	Contig125	Cthe_1211	r	1446967	1445603	critica	Tryptophan synthase beta chain	HAMAP	GOs: GO:0000162 GO:0004834 GO:0030170
cthe	06jun06	Contig125	Cthe_1212	r	1448173	1447235	critica	hypothetical protein	hypothetical	GOs:
cthe	06jun06	Contig125	Cthe_1213	f	1448528	1448800	critica	hypothetical protein	hypothetical	GOs:
cthe	06jun06	Contig125	Cthe_1214	r	1449225	1448845	critica	protein of unknown function DUF81	PFAM	GOs:
cthe	06jun06	Contig125	Cthe_1215	r	1449626	1449255	critica	protein of unknown function DUF81	PFAM	GOs:
cthe	06jun06	Contig125	Cthe_1216	f	1449927	1450226	critica	ATP-dependent Clp protease adapter protein clpS	HAMAP	GOs: GO:0030163
cthe	06jun06	Contig125	Cthe_1217	f	1450289	1452619	critica	ATP-dependent Clp protease, ATP-binding subunit clpA	TIGR	GOs: GO:0005515 GO:0019538 GO:0017111 GO:0004176
cthe	06jun06	Contig125	Cthe_1218	f	1452626	1453327	critica	Leucyl/phenylalanyl-tRNA--protein transferase	HAMAP	GOs: GO:0008914 GO:0030163
cthe	06jun06	Contig125	Cthe_1219	f	1453364	1454458	critica	hypothetical protein	hypothetical	GOs:
cthe	06jun06	Contig125	Cthe_1220	r	1455375	1454479	critica	hypothetical protein	hypothetical	GOs:
cthe	06jun06	Contig125	Cthe_1221	r	1464223	1455455	critica	Protein of unknown function DUF2329	PFAM	GOs:
cthe	06jun06	Contig125	Cthe_1222	r	1465240	1464437	critica	RNA methyltransferase, TrmH family, group 3	TIGR	GOs: GO:0006396 GO:0003723 GO:0008168 GO:0008173
cthe	06jun06	Contig125	Cthe_1223	r	1465740	1465387	critica	50S ribosomal protein L20	HAMAP	GOs: GO:0006412 GO:0003735 GO:0019843
cthe	06jun06	Contig125	Cthe_1224	r	1465956	1465759	critica	50S ribosomal protein L35	HAMAP	GOs: GO:0006412 GO:0003735
cthe	06jun06	Contig125	Cthe_1225	r	1466476	1465982	critica	Translation initiation factor IF-3	HAMAP	GOs: GO:0006413 GO:0003743
cthe	06jun06	Contig125	Cthe_1226	r	1467251	1466748	critica	dihydrofolate reductase region	PFAM	GOs: GO:0050661 GO:0009165 GO:0004146 GO:0006545
cthe	06jun06	Contig125	Cthe_1227	r	1468095	1467265	critica	Thymidylate synthase	HAMAP	GOs: GO:0006231 GO:0004799
cthe	06jun06	Contig125	Cthe_1228	r	1470517	1468610	critica	threonyl-tRNA synthetase	TIGR	GOs: GO:0016876 GO:0004829 GO:0006418 GO:0043039 GO:0006412 GO:0004812 GO:0006435
cthe	06jun06	Contig125	Cthe_1229	r	1471948	1471331	critica	Lipoprotein LpqB, GerMN domain	PFAM	GOs:
cthe	06jun06	Contig125	Cthe_1230	r	1472997	1472107	critica	competence protein ComEA helix-hairpin-helix repeat protein	TIGR	GOs: GO:0006281
cthe	06jun06	Contig125	Cthe_1231	f	1473277	1474575	critica	Serine-type D-Ala-D-Ala carboxypeptidase	PRIAM	GOs: GO:0006508 GO:0009002
cthe	06jun06	Contig125	Cthe_1232	f	1474841	1476571	critica	Long-chain-fatty-acid--CoA ligase	PRIAM	GOs:
cthe	06jun06	Contig125	Cthe_1233	f	1476986	1477525	critica	hypothetical protein	hypothetical	GOs:
cthe	06jun06	Contig125	Cthe_1234	f	1477525	1478295	critica	chemotaxis sensory transducer	PFAM	GOs: GO:0007165 GO:0004871
cthe	06jun06	Contig125	Cthe_1235	r	1499034	1478377	critica	PKD domain containing protein	PFAM	GOs:
cthe	06jun06	Contig125	Cthe_1236	r	1499723	1499016	critica	Fibronectin type III domain protein	PFAM	GOs:
cthe	06jun06	Contig125	Cthe_1237	r	1502543	1500066	critica	leucyl-tRNA synthetase	TIGR	GOs: GO:0004817 GO:0004823 GO:0006423 GO:0006418 GO:0006412 GO:0004812 GO:0006429
cthe	06jun06	Contig125	Cthe_1238	r	1503001	1502660	critica	iojap-like protein	TIGR	GOs:
cthe	06jun06	Contig125	Cthe_1239	r	1503759	1503163	critica	hypothetical protein	hypothetical	GOs:
cthe	06jun06	Contig125	Cthe_1240	r	1504357	1503788	critica	Conserved hypothetical protein CHP00488	TIGR	GOs:
cthe	06jun06	Contig125	Cthe_1241	r	1505122	1504502	critica	nicotinate-nucleotide adenylyltransferase	HAMAP	GOs: GO:0009058 GO:0016779 GO:0009435
cthe	06jun06	Contig125	Cthe_1242	r	1506421	1505309	critica	Integrase catalytic region	PFAM	GOs: GO:0015074 GO:0016987 GO:0006352
cthe	06jun06	Contig125	Cthe_1243	r	1506971	1506510	critica	GCN5-related N-acetyltransferase	PFAM	GOs: GO:0008080
cthe	06jun06	Contig125	Cthe_1244	f	1507662	1508834	critica	glycosyl transferase family 2	PFAM	GOs:
cthe	06jun06	Contig125	Cthe_1245	r	1510140	1508881	critica	Phosphoribosylamine--glycine ligase	HAMAP	GOs: GO:0009113 GO:0004637
cthe	06jun06	Contig125	Cthe_1246	r	1511709	1510165	critica	Bifunctional purine biosynthesis protein purH	HAMAP	GOs: GO:0006188 GO:0004643 GO:0006164 GO:0003937
cthe	06jun06	Contig125	Cthe_1247	r	1512402	1511773	critica	phosphoribosylglycinamide formyltransferase	TIGR	GOs: GO:0009058 GO:0016742 GO:0004644 GO:0006189
cthe	06jun06	Contig125	Cthe_1248	r	1513418	1512396	critica	phosphoribosylformylglycinamidine cyclo-ligase	TIGR	GOs: GO:0004641 GO:0006189
cthe	06jun06	Contig125	Cthe_1249	r	1514977	1513511	critica	amidophosphoribosyltransferase	TIGR	GOs: GO:0009116 GO:0004044 GO:0009113
cthe	06jun06	Contig125	Cthe_1250	r	1515549	1515028	critica	phosphoribosylaminoimidazole carboxylase, catalytic subunit	TIGR	GOs: GO:0006189 GO:0004638
cthe	06jun06	Contig125	Cthe_1251	r	1517084	1515687	critica	Xanthine/uracil/vitamin C permease	PFAM	GOs: GO:0055085
cthe	06jun06	Contig125	Cthe_1252	r	1518464	1517379	critica	Auxin Efflux Carrier	PFAM	GOs: GO:0055085
cthe	06jun06	Contig125	Cthe_1253	r	1521298	1518716	critica	pyruvate phosphate dikinase PEP/pyruvate-binding	PFAM	GOs: GO:0016310 GO:0016301
cthe	06jun06	Contig125	Cthe_1254	f	1521535	1521903	critica	hypothetical protein	hypothetical	GOs:
cthe	06jun06	Contig125	Cthe_1255	f	1522149	1522604	critica	hypothetical protein	hypothetical	GOs:
cthe	06jun06	Contig125	Cthe_1256	r	1525205	1522938	critica	Beta-glucosidase	PRIAM	GOs: GO:0004553 GO:0005975
cthe	06jun06	Contig125	Cthe_1257	r	1528424	1525272	critica	Carbohydrate-binding CenC domain protein	PFAM	GOs: GO:0030246 GO:0005975 GO:0016798
cthe	06jun06	Contig125	Cthe_1258	r	1529323	1528544	critica	copper amine oxidase-like domain-containing protein	PFAM	GOs:
cthe	06jun06	Contig125	Cthe_1259	r	1530271	1529729	critica	CDP-alcohol phosphatidyltransferase	PFAM	GOs: GO:0008654 GO:0008444 GO:0016780
cthe	06jun06	Contig125	Cthe_1260	r	1530719	1530303	critica	4-hydroxybenzoyl-CoA thioesterase	TIGR	GOs:
cthe	06jun06	Contig125	Cthe_1261	r	1531815	1530841	critica	6-phosphofructokinase	HAMAP	GOs: GO:0008443 GO:0003872 GO:0006002 GO:0006096 GO:0005945
cthe	06jun06	Contig125	Cthe_1262	r	1532098	1531901	critica	hypothetical protein	hypothetical	GOs:
cthe	06jun06	Contig125	Cthe_1263	r	1532353	1532120	critica	tryptophan RNA-binding attenuator protein	PFAM	GOs: GO:0006353 GO:0003723
cthe	06jun06	Contig125	Cthe_1264	r	1535966	1532421	critica	DNA polymerase III, alpha subunit	TIGR	GOs: GO:0003887 GO:0008408 GO:0006260 GO:0003676
cthe	06jun06	Contig125	Cthe_1265	r	1538026	1536290	critica	phosphoglucomutase/phosphomannomutase alpha/beta/alpha domain I	PFAM	GOs: GO:0000287 GO:0005975 GO:0016868
cthe	06jun06	Contig125	Cthe_1266	r	1540602	1538134	critica	chemotaxis sensory transducer	PFAM	GOs: GO:0007165 GO:0004871
cthe	06jun06	Contig125	Cthe_1267	r	1541617	1540967	critica	response regulator receiver	PFAM	GOs: GO:0000160 GO:0043565 GO:0000156
cthe	06jun06	Contig125	Cthe_1268	r	1542788	1541610	critica	Sensor DegS domain protein	PFAM	GOs: GO:0018106 GO:0016310 GO:0007165 GO:0016301 GO:0004673 GO:0046983 GO:0000155 GO:0000160 GO:0016772
cthe	06jun06	Contig125	Cthe_1269	f	1543014	1544297	critica	protein of unknown function DUF362	PFAM	GOs:
cthe	06jun06	Contig125	Cthe_1270	f	1544378	1545601	critica	proteinase inhibitor I4 serpin	PFAM	GOs: GO:0004867
cthe	06jun06	Contig125	Cthe_1271	f	1545824	1547863	critica	Alpha-N-arabinofuranosidase., Cellulase	PRIAM	GOs: GO:0030246 GO:0004553 GO:0000272 GO:0005975
cthe	06jun06	Contig125	Cthe_1272	f	1547995	1548732	critica	sigma-70 region 2 domain protein	PFAM	GOs: GO:0016987 GO:0006352
cthe	06jun06	Contig125	Cthe_1273	f	1548830	1550275	critica	alpha-L-arabinofuranosidase B	PFAM	GOs: GO:0046556 GO:0046373
cthe	06jun06	Contig125	Cthe_1274	f	1550424	1551731	critica	sporulation integral membrane protein YlbJ	TIGR	GOs: GO:0016887 GO:0001882
cthe	06jun06	Contig125	Cthe_1275	r	1552191	1551754	critica	hypothetical protein	hypothetical	GOs:
cthe	06jun06	Contig125	Cthe_1276	r	1552700	1552221	critica	Phosphopantetheine adenylyltransferase	HAMAP	GOs: GO:0009058 GO:0016779 GO:0004595 GO:0015937
cthe	06jun06	Contig125	Cthe_1277	r	1553371	1552739	critica	methyltransferase	TIGR	GOs: GO:0031167 GO:0008168 GO:0032259 GO:0003676
cthe	06jun06	Contig125	Cthe_1278	r	1555470	1553386	critica	ATP-dependent DNA helicase RecG	TIGR	GOs: GO:0006281 GO:0004386 GO:0006310 GO:0003676 GO:0008026 GO:0004003
cthe	06jun06	Contig125	Cthe_1279	f	1555688	1555876	critica	50S ribosomal protein L28	HAMAP	GOs: GO:0006412 GO:0003735
cthe	06jun06	Contig125	Cthe_1280	r	1556407	1556141	critica	hypothetical protein	hypothetical	GOs:
cthe	06jun06	Contig125	Cthe_1281	f	1556535	1557230	critica	hypothetical protein	hypothetical	GOs:
cthe	06jun06	Contig125	Cthe_1282	r	1558941	1557289	critica	diguanylate cyclase	TIGR	GOs:
cthe	06jun06	Contig125	Cthe_1283	r	1559653	1559012	critica	endonuclease III	TIGR	GOs: GO:0003906 GO:0006284 GO:0006281 GO:0051539 GO:0004519
cthe	06jun06	Contig125	Cthe_1284	r	1561260	1559794	critica	Glycogen synthase	HAMAP	GOs: GO:0009058 GO:0009011 GO:0009250
cthe	06jun06	Contig125	Cthe_1285	r	1562798	1561401	critica	metal-dependent phosphohydrolase HD sub domain	PFAM	GOs:
cthe	06jun06	Contig125	Cthe_1286	r	1564511	1562982	critica	peptidase S1 and S6 chymotrypsin/Hap	PFAM	GOs: GO:0004252 GO:0005515 GO:0006508
cthe	06jun06	Contig125	Cthe_1287	r	1566147	1564633	critica	ATP-binding region ATPase domain protein	PFAM	GOs: GO:0000155 GO:0018106 GO:0016310 GO:0007165 GO:0004871 GO:0016772 GO:0004673
cthe	06jun06	Contig125	Cthe_1288	r	1566833	1566147	critica	response regulator receiver	PFAM	GOs: GO:0000160 GO:0000156
cthe	06jun06	Contig125	Cthe_1289	r	1567093	1566899	critica	hypothetical protein	hypothetical	GOs:
cthe	06jun06	Contig125	Cthe_1290	f	1567387	1567728	critica	hypothetical protein	hypothetical	GOs:
cthe	06jun06	Contig125	Cthe_1291	r	1568644	1567778	critica	amidohydrolase 2	PFAM	GOs:
cthe	06jun06	Contig125	Cthe_1292	f	1568871	1570079	critica	proposed homoserine kinase	TIGR	GOs: GO:0004619
cthe	06jun06	Contig125	Cthe_1293	r	1571151	1570144	critica	metal dependent phophohydrolase	TIGR	GOs:
cthe	06jun06	Contig125	Cthe_1294	r	1572785	1571358	critica	Recombinase	PFAM	GOs: GO:0000150 GO:0006310
cthe	06jun06	Contig125	Cthe_1295	r	1573711	1573136	critica	5-formyltetrahydrofolate cyclo-ligase	TIGR	GOs: GO:0030272 GO:0009396
cthe	06jun06	Contig125	Cthe_1296	r	1574488	1573802	critica	hypothetical protein	hypothetical	GOs:
cthe	06jun06	Contig125	Cthe_1297	r	1575659	1574604	critica	Nicotinate-nucleotide--dimethylbenzimidazole phosphoribosyltransferase	HAMAP	GOs: GO:0009163 GO:0009236 GO:0008939
cthe	06jun06	Contig125	Cthe_1298	r	1576165	1575848	critica	Ribosomal protein L25	PFAM	GOs: GO:0006412 GO:0003735 GO:0008097
cthe	06jun06	Contig125	Cthe_1299	r	1576584	1576270	critica	hypothetical protein	hypothetical	GOs:
cthe	06jun06	Contig125	Cthe_1300	f	1576898	1577902	critica	hypothetical protein	hypothetical	GOs:
cthe	06jun06	Contig125	Cthe_1301	f	1578033	1579280	critica	UPF0348 protein	HAMAP	GOs:
cthe	06jun06	Contig125	Cthe_1302	r	1581125	1579458	critica	Ribocuclease J	TIGR	GOs:
cthe	06jun06	Contig125	Cthe_1303	r	1582950	1581724	critica	glycosyl transferase group 1	PFAM	GOs: GO:0009058
cthe	06jun06	Contig125	Cthe_1304	r	1584508	1583135	critica	PhoH family protein	PFAM	GOs:
cthe	06jun06	Contig125	Cthe_1305	r	1585283	1584936	critica	Cupin 2 conserved barrel domain protein	PFAM	GOs:
cthe	06jun06	Contig125	Cthe_1306	f	1585509	1585910	critica	hypothetical protein	hypothetical	GOs:
cthe	06jun06	Contig125	Cthe_1307	r	1588198	1586303	critica	cellulosome anchoring protein cohesin region	PFAM	GOs: GO:0009274 GO:0030246 GO:0000272
cthe	06jun06	Contig125	Cthe_1308	r	1591480	1588829	critica	pyruvate, phosphate dikinase	TIGR	GOs: GO:0016310 GO:0016301 GO:0016772 GO:0050242
cthe	06jun06	Contig125	Cthe_1309	f	1591992	1593065	critica	Radical SAM domain protein	PFAM	GOs: GO:0051536
cthe	06jun06	Contig125	Cthe_1310	f	1593092	1593691	critica	Accessory gene regulator B	PFAM	GOs:
cthe	06jun06	Contig125	Cthe_1311	r	1595328	1593997	critica	ATP-binding region ATPase domain protein	PFAM	GOs:
cthe	06jun06	Contig125	Cthe_1312	r	1596886	1595498	critica	glycyl-tRNA synthetase	TIGR	GOs: GO:0004820 GO:0006418 GO:0006426 GO:0006412 GO:0004812
cthe	06jun06	Contig125	Cthe_1313	r	1598224	1597028	critica	phosphopantothenoylcysteine decarboxylase/phosphopantothenate/cysteine ligase	TIGR	GOs: GO:0004632 GO:0010181 GO:0015941 GO:0004633 GO:0015937
cthe	06jun06	Contig125	Cthe_1314	r	1598659	1598423	critica	DNA-directed RNA polymerase subunit omega	HAMAP	GOs: GO:0003899
cthe	06jun06	Contig125	Cthe_1315	r	1599330	1598719	critica	guanylate kinase	TIGR	GOs: GO:0004385 GO:0006163
cthe	06jun06	Contig125	Cthe_1316	r	1599624	1599343	critica	UPF0296 protein	HAMAP	GOs:
cthe	06jun06	Contig125	Cthe_1317	r	1600527	1599643	critica	Conserved hypothetical protein CHP00255	TIGR	GOs:
cthe	06jun06	Contig125	Cthe_1318	r	1601249	1600878	critica	response regulator receiver	PFAM	GOs: GO:0000160 GO:0000156
cthe	06jun06	Contig125	Cthe_1319	r	1601989	1601246	critica	Ribosomal RNA small subunit methyltransferase E	TIGR	GOs: GO:0008168 GO:0006364
cthe	06jun06	Contig125	Cthe_1320	r	1602912	1601971	critica	Ribosomal protein L11 methyltransferase	HAMAP	GOs: GO:0006479 GO:0008276
cthe	06jun06	Contig125	Cthe_1321	r	1604090	1602930	critica	Chaperone protein dnaJ	HAMAP	GOs: GO:0006457 GO:0031072 GO:0051082 GO:0009408
cthe	06jun06	Contig125	Cthe_1322	r	1606125	1604299	critica	Chaperone protein dnaK	HAMAP	GOs: GO:0006457 GO:0051082
cthe	06jun06	Contig125	Cthe_1323	r	1606902	1606222	critica	GrpE protein	PFAM	GOs: GO:0006457 GO:0000774 GO:0005739 GO:0051087 GO:0042803 GO:0030150
cthe	06jun06	Contig125	Cthe_1324	r	1608068	1607013	critica	Heat-inducible transcription repressor hrcA	HAMAP	GOs:
cthe	06jun06	Contig125	Cthe_1325	r	1609353	1608211	critica	oxygen-independent coproporphyrinogen III oxidase	TIGR	GOs: GO:0004109 GO:0051536 GO:0006779
cthe	06jun06	Contig125	Cthe_1326	r	1611229	1609418	critica	GTP-binding protein lepA	HAMAP	GOs: GO:0005525 GO:0003924
cthe	06jun06	Contig125	Cthe_1327	r	1611686	1611405	critica	hypothetical protein	hypothetical	GOs:
cthe	06jun06	Contig125	Cthe_1328	r	1613081	1611804	critica	stage II sporulation protein P	TIGR	GOs:
cthe	06jun06	Contig125	Cthe_1329	r	1618175	1613874	critica	CoA-substrate-specific enzyme activase	TIGR	GOs:
cthe	06jun06	Contig125	Cthe_1330	r	1619015	1618491	critica	signal peptidase I	TIGR	GOs: GO:0006508 GO:0008236
cthe	06jun06	Contig125	Cthe_1331	r	1621114	1619327	critica	aspartyl-tRNA synthetase	TIGR	GOs: GO:0006422 GO:0006418 GO:0006412 GO:0004815 GO:0004812 GO:0003676 GO:0016874
cthe	06jun06	Contig125	Cthe_1332	r	1622418	1621165	critica	Histidyl-tRNA synthetase	HAMAP	GOs: GO:0004821 GO:0006418 GO:0006427 GO:0006412 GO:0004812
cthe	06jun06	Contig125	Cthe_1333	r	1624016	1622886	critica	hypothetical protein	hypothetical	GOs:
cthe	06jun06	Contig125	Cthe_1334	f	1624461	1626023	critica	Forkhead-associated protein	PFAM	GOs:
cthe	06jun06	Contig125	Cthe_1335	r	1626689	1626060	critica	peptidase A24A prepilin type IV	PFAM	GOs: GO:0004190
cthe	06jun06	Contig125	Cthe_1336	r	1627442	1626741	critica	hypothetical protein	hypothetical	GOs:
cthe	06jun06	Contig125	Cthe_1337	r	1628831	1627962	critica	Type II secretion system F domain	PFAM	GOs:
cthe	06jun06	Contig125	Cthe_1338	r	1629649	1628843	critica	Type II secretion system F domain	PFAM	GOs:
cthe	06jun06	Contig125	Cthe_1339	r	1630913	1629675	critica	type II secretion system protein E	PFAM	GOs:
cthe	06jun06	Contig125	Cthe_1340	r	1632040	1630913	critica	Cobyrinic acid ac-diamide synthase	PFAM	GOs:
cthe	06jun06	Contig125	Cthe_1341	r	1634129	1632612	critica	Coproporphyrinogen dehydrogenase	PRIAM	GOs: GO:0051536
cthe	06jun06	Contig125	Cthe_1342	r	1634731	1634126	critica	beta-lactamase domain protein	PFAM	GOs:
cthe	06jun06	Contig125	Cthe_1343	r	1635194	1634745	critica	D-tyrosyl-tRNA(Tyr) deacylase	HAMAP	GOs: GO:0019478 GO:0016788
cthe	06jun06	Contig125	Cthe_1344	r	1637485	1635311	critica	RelA/SpoT family protein	TIGR	GOs: GO:0015969
cthe	06jun06	Contig125	Cthe_1345	r	1638091	1637576	critica	Adenine phosphoribosyltransferase	HAMAP	GOs: GO:0003999 GO:0006168 GO:0009116
cthe	06jun06	Contig125	Cthe_1346	r	1640641	1638158	critica	single-stranded-DNA-specific exonuclease RecJ	TIGR	GOs: GO:0008409 GO:0006281 GO:0006310 GO:0030145 GO:0003676
cthe	06jun06	Contig125	Cthe_1347	r	1641250	1640807	critica	conserved hypothetical protein-like	COG	GOs:
cthe	06jun06	Contig125	Cthe_1348	r	1641443	1641267	critica	30S ribosomal protein S21	HAMAP	GOs: GO:0006412 GO:0003735
cthe	06jun06	Contig125	Cthe_1349	f	1641943	1643346	critica	exopolysaccharide biosynthesis polyprenyl glycosylphosphotransferase	TIGR	GOs:
cthe	06jun06	Contig125	Cthe_1350	r	1643763	1643359	critica	single-strand binding protein	TIGR	GOs: GO:0003697 GO:0006260
cthe	06jun06	Contig125	Cthe_1351	r	1644281	1643802	critica	VanZ family protein	PFAM	GOs:
cthe	06jun06	Contig125	Cthe_1352	r	1645657	1644326	critica	nucleotide sugar dehydrogenase	TIGR	GOs: GO:0016616 GO:0051287
cthe	06jun06	Contig125	Cthe_1353	r	1647393	1645933	critica	polysaccharide biosynthesis protein	PFAM	GOs: GO:0000271
cthe	06jun06	Contig125	Cthe_1354	r	1648839	1647568	critica	O-antigen polymerase	PFAM	GOs:
cthe	06jun06	Contig125	Cthe_1355	r	1649753	1648821	critica	glycosyl transferase family 2	PFAM	GOs:
cthe	06jun06	Contig125	Cthe_1356	r	1650676	1649771	critica	hypothetical protein	hypothetical	GOs:
cthe	06jun06	Contig125	Cthe_1357	r	1651757	1650663	critica	glycosyl transferase group 1	PFAM	GOs: GO:0009058
cthe	06jun06	Contig125	Cthe_1358	r	1652695	1651805	critica	hypothetical protein	hypothetical	GOs:
cthe	06jun06	Contig125	Cthe_1359	r	1653199	1652705	critica	Glycosyltransferase 28 domain	PFAM	GOs: GO:0030246 GO:0030259 GO:0005975 GO:0016758
cthe	06jun06	Contig125	Cthe_1360	r	1653687	1653196	critica	Oligosaccharide biosynthesis protein Alg14 like	PFAM	GOs:
cthe	06jun06	Contig125	Cthe_1361	r	1654925	1653882	critica	UDP-glucuronate 4-epimerase	PRIAM	GOs: GO:0005975 GO:0044237 GO:0016857 GO:0050662
cthe	06jun06	Contig125	Cthe_1362	r	1655662	1655105	critica	NGN domain-containing protein	PFAM	GOs: GO:0032968 GO:0003711
cthe	06jun06	Contig125	Cthe_1363	r	1657321	1655927	critica	capsular exopolysaccharide family	TIGR	GOs: GO:0009103 GO:0045227 GO:0030234
cthe	06jun06	Contig125	Cthe_1364	r	1658638	1657460	critica	hypothetical protein	hypothetical	GOs:
cthe	06jun06	Contig125	Cthe_1365	r	1659372	1658806	critica	hypothetical protein	hypothetical	GOs:
cthe	06jun06	Contig125	Cthe_1366	r	1659956	1659405	critica	dTDP-4-dehydrorhamnose 3,5-epimerase	TIGR	GOs: GO:0009103 GO:0008830
cthe	06jun06	Contig125	Cthe_1367	r	1660860	1660084	critica	Protein-tyrosine-phosphatase	PRIAM	GOs: GO:0004725 GO:0030145
cthe	06jun06	Contig125	Cthe_1368	r	1663167	1661035	critica	S-layer domain-containing protein	PFAM	GOs:
cthe	06jun06	Contig125	Cthe_1369	r	1663701	1663357	critica	histidine triad (HIT) protein	PFAM	GOs:
cthe	06jun06	Contig125	Cthe_1370	r	1664413	1663952	critica	hypothetical protein	hypothetical	GOs:
cthe	06jun06	Contig125	Cthe_1371	r	1670330	1664451	critica	RHS repeat-associated core domain	TIGR	GOs:
cthe	06jun06	Contig125	Cthe_1372	r	1671186	1670728	critica	hypothetical protein	hypothetical	GOs:
cthe	06jun06	Contig125	Cthe_1373	r	1676972	1671219	critica	RHS repeat-associated core domain	TIGR	GOs:
cthe	06jun06	Contig125	Cthe_1374	r	1677903	1677115	critica	copper amine oxidase-like domain-containing protein	PFAM	GOs:
cthe	06jun06	Contig125	Cthe_1375	r	1679537	1678188	critica	aspartate kinase	TIGR	GOs: GO:0008652 GO:0004072 GO:0016597
cthe	06jun06	Contig125	Cthe_1376	r	1680915	1679668	critica	homoserine dehydrogenase	PFAM	GOs: GO:0050661 GO:0006520 GO:0004412
cthe	06jun06	Contig125	Cthe_1377	r	1681369	1680926	critica	UPF0735 ACT domain-containing protein	HAMAP	GOs: GO:0009094 GO:0016597
cthe	06jun06	Contig125	Cthe_1378	r	1683066	1681546	critica	metal-dependent phosphohydrolase HD sub domain	PFAM	GOs: GO:0000160 GO:0000156
cthe	06jun06	Contig125	Cthe_1379	f	1683369	1684457	critica	oxidoreductase domain protein	PFAM	GOs:
cthe	06jun06	Contig125	Cthe_1380	r	1684903	1684529	critica	response regulator receiver	PFAM	GOs: GO:0000160 GO:0000156
cthe	06jun06	Contig125	Cthe_1381	r	1686646	1685147	critica	threonine synthase	TIGR	GOs: GO:0006520 GO:0004795 GO:0009088 GO:0030170
cthe	06jun06	Contig125	Cthe_1382	r	1688054	1686930	critica	Patatin	PFAM	GOs: GO:0006629
cthe	06jun06	Contig125	Cthe_1383	r	1689300	1688143	critica	Tetratricopeptide TPR_2 repeat-containing protein	PFAM	GOs:
cthe	06jun06	Contig125	Cthe_1384	r	1690698	1689412	critica	FolC bifunctional protein	TIGR	GOs: GO:0004326 GO:0009058 GO:0009396 GO:0016874
cthe	06jun06	Contig125	Cthe_1385	r	1693526	1690794	critica	Protein translocase subunit secA	HAMAP	GOs: GO:0006605 GO:0006886 GO:0005515 GO:0017038
cthe	06jun06	Contig125	Cthe_1386	r	1694145	1693546	critica	hypothetical protein	hypothetical	GOs:
cthe	06jun06	Contig125	Cthe_1387	r	1694622	1694227	critica	hypothetical protein	hypothetical	GOs:
cthe	06jun06	Contig125	Cthe_1388	r	1695007	1694714	critica	TrpR like protein, YerC/YecD	TIGR	GOs:
cthe	06jun06	Contig125	Cthe_1389	f	1695905	1697233	critica	metal dependent phophohydrolase	TIGR	GOs: GO:0006396 GO:0003723 GO:0016779
cthe	06jun06	Contig125	Cthe_1390	f	1697258	1698190	critica	Alpha/beta hydrolase, N-terminal	PFAM	GOs:
cthe	06jun06	Contig125	Cthe_1391	r	1699863	1698328	critica	2-isopropylmalate synthase	TIGR	GOs: GO:0009098 GO:0019752 GO:0003852 GO:0046912
cthe	06jun06	Contig125	Cthe_1392	r	1701928	1700858	critica	Integrase catalytic region	PFAM	GOs: GO:0015074
cthe	06jun06	Contig125	Cthe_1393	r	1703848	1702079	critica	ATP-binding region ATPase domain protein	PFAM	GOs: GO:0000155 GO:0018106 GO:0016310 GO:0007165 GO:0004871 GO:0016772 GO:0004673
cthe	06jun06	Contig125	Cthe_1394	r	1704561	1703851	critica	response regulator receiver	PFAM	GOs: GO:0000160 GO:0000156
cthe	06jun06	Contig125	Cthe_1396	r	1706445	1704901	critica	phospholipase D/Transphosphatidylase	PFAM	GOs:
cthe	06jun06	Contig125	Cthe_1397	r	1707303	1706485	critica	glycosyl transferase family 8	PFAM	GOs: GO:0016757
cthe	06jun06	Contig125	Cthe_1398	r	1710066	1707538	critica	Dockerin type 1 protein	PFAM	GOs: GO:0004553 GO:0000272 GO:0005975
cthe	06jun06	Contig125	Cthe_1399	r	1710933	1710415	critica	C_GCAxxG_C_C family protein	TIGR	GOs:
cthe	06jun06	Contig125	Cthe_1400	r	1712220	1710973	critica	Arabinogalactan endo-1,4-beta-galactosidase., Cellulase	PRIAM	GOs: GO:0015926 GO:0004553 GO:0000272 GO:0005975
cthe	06jun06	Contig125	Cthe_1401	f	1719335	1719667	critica	hypothetical protein	hypothetical	GOs:
cthe	06jun06	Contig125	Cthe_1402	r	1720179	1719700	critica	Iron dependent repressor, N-terminal	PFAM	GOs: GO:0005506
cthe	06jun06	Contig125	Cthe_1403	f	1720339	1720578	critica	FeoA family protein	PFAM	GOs: GO:0005506
cthe	06jun06	Contig125	Cthe_1404	f	1720661	1722811	critica	Ferrous iron transport protein B domain-containing protein	PFAM	GOs: GO:0015093 GO:0015684 GO:0005525 GO:0001882
cthe	06jun06	Contig125	Cthe_1405	r	1724972	1722843	critica	Spore coat protein CotH	PFAM	GOs:
cthe	06jun06	Contig125	Cthe_1406	r	1725697	1725011	critica	hypothetical protein	hypothetical	GOs:
cthe	06jun06	Contig125	Cthe_1407	r	1726413	1725727	critica	VTC domain-containing protein	PFAM	GOs:
cthe	06jun06	Contig125	Cthe_1408	f	1726589	1727287	critica	response regulator receiver	PFAM	GOs: GO:0000160 GO:0000156
cthe	06jun06	Contig125	Cthe_1409	f	1727292	1728761	critica	ATP-binding region ATPase domain protein	PFAM	GOs: GO:0000155 GO:0018106 GO:0016310 GO:0007165 GO:0004871 GO:0016772 GO:0004673
cthe	06jun06	Contig125	Cthe_1410	r	1729804	1728803	critica	cation diffusion facilitator family transporter	TIGR	GOs: GO:0055085 GO:0006812 GO:0008324
cthe	06jun06	Contig125	Cthe_1411	r	1730649	1729879	critica	Tryptophan synthase alpha chain	HAMAP	GOs: GO:0006568 GO:0004834
cthe	06jun06	Contig125	Cthe_1412	r	1731826	1730642	critica	Tryptophan synthase beta chain	HAMAP	GOs: GO:0006568 GO:0004834 GO:0030170
cthe	06jun06	Contig125	Cthe_1413	r	1734124	1732208	critica	hypothetical protein	hypothetical	GOs:
cthe	06jun06	Contig125	Cthe_1414	r	1735379	1734126	critica	hypothetical protein	hypothetical	GOs:
cthe	06jun06	Contig125	Cthe_1415	r	1736257	1735397	critica	Fe(3+)-transporting ATPase	PRIAM	GOs: GO:0017111 GO:0016887
cthe	06jun06	Contig125	Cthe_1416	r	1736588	1736259	critica	hypothetical protein	hypothetical	GOs:
cthe	06jun06	Contig125	Cthe_1417	r	1737687	1736605	critica	hypothetical protein	hypothetical	GOs:
cthe	06jun06	Contig125	Cthe_1418	r	1738384	1737698	critica	hypothetical protein	hypothetical	GOs:
cthe	06jun06	Contig125	Cthe_1419	r	1739066	1738644	critica	hypothetical protein	hypothetical	GOs:
cthe	06jun06	Contig125	Cthe_1420	r	1739773	1739177	critica	UPF0059 membrane protein yebN	HAMAP	GOs:
cthe	06jun06	Contig125	Cthe_1421	f	1740053	1741033	critica	signal peptide peptidase SppA, 36K type	TIGR	GOs: GO:0006508 GO:0008233
cthe	06jun06	Contig125	Cthe_1422	f	1741011	1741784	critica	RDD domain containing protein	PFAM	GOs: GO:0016857 GO:0019299
cthe	06jun06	Contig125	Cthe_1423	r	1742980	1741874	critica	protein of unknown function UPF0118	PFAM	GOs:
cthe	06jun06	Contig125	Cthe_1424	f	1743324	1744265	critica	hypothetical protein	hypothetical	GOs:
cthe	06jun06	Contig125	Cthe_1425	f	1744624	1746708	critica	Inorganic diphosphatase	PRIAM	GOs: GO:0004427 GO:0015992 GO:0009678
cthe	06jun06	Contig125	Cthe_1426	f	1747073	1747807	critica	AzlC family protein	PFAM	GOs:
cthe	06jun06	Contig125	Cthe_1427	f	1747812	1748114	critica	branched-chain amino acid transport	PFAM	GOs:
cthe	06jun06	Contig125	Cthe_1428	r	1749423	1748095	critica	Beta-glucosidase	PRIAM	GOs: GO:0004553 GO:0005975
cthe	06jun06	Contig125	Cthe_1429	r	1750353	1749454	critica	hypothetical protein	hypothetical	GOs:
cthe	06jun06	Contig125	Cthe_1430	r	1751410	1750397	critica	hypothetical protein	hypothetical	GOs:
cthe	06jun06	Contig125	Cthe_1431	f	1751588	1753543	critica	hypothetical protein	hypothetical	GOs:
cthe	06jun06	Contig125	Cthe_1432	r	1754395	1753919	critica	transposase IS200-family protein	PFAM	GOs: GO:0004803 GO:0006313
cthe	06jun06	Contig125	Cthe_1433	r	1755358	1754585	critica	3-oxoacyl-[acyl-carrier-protein] reductase	PRIAM	GOs:
cthe	06jun06	Contig125	Cthe_1434	r	1756103	1755513	critica	hypothetical protein	hypothetical	GOs:
cthe	06jun06	Contig125	Cthe_1435	r	1756854	1756273	critica	Phosphoglycerate mutase	PFAM	GOs:
cthe	06jun06	Contig125	Cthe_1437	r	1758538	1757636	critica	hypothetical protein	hypothetical	GOs:
cthe	06jun06	Contig125	Cthe_1438	r	1759043	1758540	critica	RNA polymerase sigma factor, sigma-70 family	TIGR	GOs: GO:0016987 GO:0006352
cthe	06jun06	Contig125	Cthe_1439	r	1759595	1759251	critica	hypothetical protein	hypothetical	GOs:
cthe	06jun06	Contig125	Cthe_1440	r	1759922	1759719	critica	hypothetical protein	hypothetical	GOs:
cthe	06jun06	Contig125	Cthe_1441	r	1760511	1759924	critica	hypothetical protein	hypothetical	GOs:
cthe	06jun06	Contig125	Cthe_1442	r	1761386	1760511	critica	ATP-dependent transcriptional regulator protein-like	COG	GOs:
cthe	06jun06	Contig125	Cthe_1443	r	1762483	1761560	critica	hypothetical protein	hypothetical	GOs:
cthe	06jun06	Contig125	Cthe_1444	r	1763291	1762866	critica	GCN5-related N-acetyltransferase	PFAM	GOs: GO:0008080
cthe	06jun06	Contig125	Cthe_1445	r	1763797	1763552	critica	hypothetical protein	hypothetical	GOs:
cthe	06jun06	Contig125	Cthe_1446	f	1764431	1766968	critica	TIR protein	PFAM	GOs: GO:0031224 GO:0004252 GO:0007165 GO:0006508 GO:0004888 GO:0045087
cthe	06jun06	Contig125	Cthe_1447	r	1767849	1767313	critica	hypothetical protein	hypothetical	GOs:
cthe	06jun06	Contig125	Cthe_1448	r	1769606	1768194	critica	MATE efflux family protein	TIGR	GOs: GO:0055085 GO:0015238 GO:0015297 GO:0006855
cthe	06jun06	Contig125	Cthe_1449	r	1770061	1769603	critica	regulatory protein MarR	PFAM	GOs:
cthe	06jun06	Contig125	Cthe_1450	r	1771149	1770364	critica	hypothetical protein	hypothetical	GOs:
cthe	06jun06	Contig125	Cthe_1451	r	1771826	1771353	critica	GCN5-related N-acetyltransferase	PFAM	GOs: GO:0008080
cthe	06jun06	Contig125	Cthe_1452	f	1772311	1773966	critica	KWG Leptospira repeat protein	PFAM	GOs:
cthe	06jun06	Contig125	Cthe_1454	r	1774879	1774454	critica	hypothetical protein	hypothetical	GOs:
cthe	06jun06	Contig125	Cthe_1455	r	1775683	1775009	critica	hypothetical protein	hypothetical	GOs:
cthe	06jun06	Contig125	Cthe_1456	r	1776647	1775862	critica	Fe(3+)-transporting ATPase	PRIAM	GOs: GO:0017111 GO:0016887
cthe	06jun06	Contig125	Cthe_1457	r	1777324	1776662	critica	polar amino acid ABC transporter, inner membrane subunit	TIGR	GOs:
cthe	06jun06	Contig125	Cthe_1458	r	1778217	1777408	critica	extracellular solute-binding protein family 3	PFAM	GOs: GO:0030288
cthe	06jun06	Contig125	Cthe_1459	r	1779544	1778417	critica	hypothetical protein	hypothetical	GOs:
cthe	06jun06	Contig125	Cthe_1460	r	1779940	1779581	critica	hypothetical protein	hypothetical	GOs:
cthe	06jun06	Contig125	Cthe_1461	f	1780355	1781920	critica	FAD dependent oxidoreductase	PFAM	GOs: GO:0051537 GO:0008121
cthe	06jun06	Contig125	Cthe_1462	r	1782522	1782208	critica	helix-turn-helix domain protein	PFAM	GOs: GO:0043565
cthe	06jun06	Contig125	Cthe_1463	r	1782895	1782548	critica	protein of unknown function DUF891	PFAM	GOs:
cthe	06jun06	Contig125	Cthe_1464	r	1783288	1783007	critica	Endoribonuclease L-PSP	PFAM	GOs:
cthe	06jun06	Contig125	Cthe_1465	r	1783948	1783496	critica	alkyl hydroperoxide reductase/ Thiol specific antioxidant/ Mal allergen	PFAM	GOs: GO:0016209 GO:0045454
cthe	06jun06	Contig125	Cthe_1466	r	1784754	1784209	critica	protein of unknown function DUF1706	PFAM	GOs:
cthe	06jun06	Contig125	Cthe_1467	r	1785100	1784873	critica	hypothetical protein	hypothetical	GOs:
cthe	06jun06	Contig125	Cthe_1468	f	1785138	1785398	critica	hypothetical protein	hypothetical	GOs:
cthe	06jun06	Contig125	Cthe_1469	f	1785797	1786909	critica	Integrase catalytic region	PFAM	GOs: GO:0015074 GO:0016987 GO:0006352
cthe	06jun06	Contig125	Cthe_1470	f	1787110	1787727	critica	RNA polymerase sigma factor, sigma-70 family	TIGR	GOs: GO:0016987 GO:0006352
cthe	06jun06	Contig125	Cthe_1471	f	1787724	1789409	critica	glycoside hydrolase family 5	PFAM	GOs: GO:0004553 GO:0005975
cthe	06jun06	Contig125	Cthe_1472	f	1789679	1792381	critica	glycoside hydrolase family 5	PFAM	GOs: GO:0016985 GO:0004553 GO:0030245 GO:0000272 GO:0005975 GO:0006080 GO:0008810
cthe	06jun06	Contig125	Cthe_1473	r	1793160	1792597	critica	NADPH-dependent FMN reductase	PFAM	GOs:
cthe	06jun06	Contig125	Cthe_1474	r	1793829	1793584	critica	hypothetical protein	hypothetical	GOs:
cthe	06jun06	Contig125	Cthe_1475	r	1795388	1794471	critica	hypothetical protein	hypothetical	GOs:
cthe	06jun06	Contig125	Cthe_1476	r	1795752	1795549	critica	hypothetical protein	hypothetical	GOs:
cthe	06jun06	Contig125	Cthe_1477	r	1796318	1795782	critica	deoxycytidine triphosphate deaminase	TIGR	GOs: GO:0005515 GO:0008829 GO:0006229 GO:0046080
cthe	06jun06	Contig125	Cthe_1478	f	1796766	1797326	critica	regulatory protein TetR	PFAM	GOs:
cthe	06jun06	Contig125	Cthe_1479	f	1797508	1798116	critica	hypothetical protein	hypothetical	GOs:
cthe	06jun06	Contig125	Cthe_1480	f	1798113	1800218	critica	MMPL domain protein	PFAM	GOs:
cthe	06jun06	Contig125	Cthe_1481	f	1800208	1802520	critica	membrane protein-like	COG	GOs:
cthe	06jun06	Contig125	Cthe_1482	r	1803438	1802623	critica	Cof-like hydrolase	TIGR	GOs:
cthe	06jun06	Contig125	Cthe_1483	r	1804499	1803441	critica	hypothetical protein	hypothetical	GOs:
cthe	06jun06	Contig125	Cthe_1484	r	1805443	1804733	critica	hypothetical protein	hypothetical	GOs:
cthe	06jun06	Contig125	Cthe_1485	r	1806820	1805567	critica	beta-lactamase domain protein	PFAM	GOs: GO:0009055 GO:0010181
cthe	06jun06	Contig125	Cthe_1486	r	1807328	1806933	critica	NUDIX hydrolase	PFAM	GOs:
cthe	06jun06	Contig125	Cthe_1487	r	1807744	1807346	critica	hypothetical protein	hypothetical	GOs:
cthe	06jun06	Contig125	Cthe_1488	r	1810406	1808130	critica	chemotaxis sensory transducer	PFAM	GOs: GO:0007165 GO:0004871
cthe	06jun06	Contig125	Cthe_1489	r	1810721	1810455	critica	hypothetical protein	hypothetical	GOs:
cthe	06jun06	Contig125	Cthe_1491	r	1811800	1811483	critica	transcriptional regulator PadR family protein	PFAM	GOs:
cthe	06jun06	Contig125	Cthe_1492	r	1813640	1812018	critica	NAD(P)H dehydrogenase (quinone)	PFAM	GOs: GO:0009055 GO:0050662
cthe	06jun06	Contig125	Cthe_1493	r	1814251	1813637	critica	transcriptional regulator PadR family protein	PFAM	GOs:
cthe	06jun06	Contig125	Cthe_1494	r	1814690	1814277	critica	protein of unknown function DUF6 transmembrane	PFAM	GOs:
cthe	06jun06	Contig125	Cthe_1495	r	1815234	1814842	critica	pyridoxamine 5'-phosphate oxidase-related FMN-binding	PFAM	GOs: GO:0010181
cthe	06jun06	Contig125	Cthe_1496	f	1815540	1816610	critica	Integrase catalytic region	PFAM	GOs: GO:0015074
cthe	06jun06	Contig125	Cthe_1497	r	1817465	1816827	critica	hypothetical protein	hypothetical	GOs:
cthe	06jun06	Contig125	Cthe_1498	r	1819552	1817744	critica	chemotaxis sensory transducer	PFAM	GOs: GO:0007165 GO:0004871 GO:0006935
cthe	06jun06	Contig125	Cthe_1499	f	1820553	1822307	critica	ammonium transporter	TIGR	GOs: GO:0008519 GO:0055085 GO:0006808 GO:0030234
cthe	06jun06	Contig125	Cthe_1500	r	1824322	1822430	critica	Xenobiotic-transporting ATPase	PRIAM	GOs: GO:0055085 GO:0017111 GO:0042626 GO:0016887
cthe	06jun06	Contig125	Cthe_1501	r	1826139	1824403	critica	Xenobiotic-transporting ATPase	PRIAM	GOs: GO:0055085 GO:0017111 GO:0042626 GO:0016887
cthe	06jun06	Contig125	Cthe_1502	r	1826633	1826160	critica	regulatory protein MarR	PFAM	GOs:
cthe	06jun06	Contig125	Cthe_1503	f	1826909	1827268	critica	hypothetical protein	hypothetical	GOs:
cthe	06jun06	Contig125	Cthe_1504	f	1827280	1828092	critica	Linocin_M18 bacteriocin protein	PFAM	GOs: GO:0008233 GO:0042742
cthe	06jun06	Contig125	Cthe_1505	r	1828914	1828243	critica	S-layer domain-containing protein	PFAM	GOs:
cthe	06jun06	Contig125	Cthe_1506	r	1830511	1829489	critica	protein of unknown function DUF1113	PFAM	GOs:
cthe	06jun06	Contig125	Cthe_1507	r	1831620	1831162	critica	AIG2 family protein	PFAM	GOs:
cthe	06jun06	Contig125	Cthe_1508	r	1832206	1831850	critica	ArsC family protein	TIGR	GOs:
cthe	06jun06	Contig125	Cthe_1509	r	1834298	1833063	critica	protein of unknown function DUF438	PFAM	GOs:
cthe	06jun06	Contig125	Cthe_1510	r	1835314	1834571	critica	3-oxoacyl-[acyl-carrier-protein] reductase	PRIAM	GOs:
cthe	06jun06	Contig125	Cthe_1511	r	1836381	1835392	critica	DNA methylase N-4/N-6 domain protein	PFAM	GOs: GO:0008170 GO:0006306
cthe	06jun06	Contig125	Cthe_1512	r	1837318	1836386	critica	Type II site-specific deoxyribonuclease	PRIAM	GOs: GO:0009036 GO:0009307
cthe	06jun06	Contig125	Cthe_1513	r	1838269	1837328	critica	DNA adenine methylase	TIGR	GOs: GO:0008168 GO:0032259 GO:0006306 GO:0003676 GO:0009007
cthe	06jun06	Contig125	Cthe_1514	f	1838700	1839578	critica	protein of unknown function DUF125 transmembrane	PFAM	GOs:
cthe	06jun06	Contig125	Cthe_1515	r	1840232	1839648	critica	GCN5-related N-acetyltransferase	PFAM	GOs: GO:0008080
cthe	06jun06	Contig125	Cthe_1516	r	1841260	1840229	critica	ribosome biogenesis GTPase RsgA	HAMAP	GOs: GO:0005525 GO:0003924
cthe	06jun06	Contig125	Cthe_1517	r	1842830	1841721	critica	type I phosphodiesterase/nucleotide pyrophosphatase	PFAM	GOs:
cthe	06jun06	Contig125	Cthe_1518	f	1843198	1843440	critica	leucine-rich repeat-containing protein	PFAM	GOs: GO:0005515
cthe	06jun06	Contig125	Cthe_1519	f	1843585	1844814	critica	S-adenosylmethionine-dependent methyltransferase	PFAM	GOs: GO:0003723
cthe	06jun06	Contig125	Cthe_1520	r	1845370	1844828	critica	hypothetical protein	hypothetical	GOs:
cthe	06jun06	Contig125	Cthe_1521	r	1845916	1845401	critica	hypothetical protein	hypothetical	GOs:
cthe	06jun06	Contig125	Cthe_1522	r	1846765	1846127	critica	NADPH-dependent FMN reductase	PFAM	GOs:
cthe	06jun06	Contig125	Cthe_1523	f	1846955	1848835	critica	glycosyl transferase group 1	PFAM	GOs: GO:0008415 GO:0009058
cthe	06jun06	Contig125	Cthe_1524	r	1849907	1848867	critica	copper amine oxidase-like domain-containing protein	PFAM	GOs:
cthe	06jun06	Contig125	Cthe_1525	r	1852052	1850184	critica	protein of unknown function DUF214	PFAM	GOs:
cthe	06jun06	Contig125	Cthe_1526	r	1852803	1852039	critica	Sulfate-transporting ATPase	PRIAM	GOs: GO:0017111 GO:0016887
cthe	06jun06	Contig125	Cthe_1527	r	1853962	1852931	critica	ATP-binding region ATPase domain protein	PFAM	GOs: GO:0000155 GO:0018106 GO:0016310 GO:0007165 GO:0016772 GO:0004673
cthe	06jun06	Contig125	Cthe_1528	r	1854633	1853959	critica	response regulator receiver	PFAM	GOs: GO:0000160 GO:0000156
cthe	06jun06	Contig125	Cthe_1530	r	1856503	1856063	critica	hypothetical protein	hypothetical	GOs:
cthe	06jun06	Contig125	Cthe_1531	r	1857412	1856924	critica	hypothetical protein	hypothetical	GOs:
cthe	06jun06	Contig125	Cthe_1532	r	1857915	1857529	critica	flagellin domain protein	PFAM	GOs: GO:0001539 GO:0009288 GO:0005198
cthe	06jun06	Contig125	Cthe_1533	f	1857845	1859068	critica	transposase mutator type	PFAM	GOs: GO:0004803 GO:0006313
cthe	06jun06	Contig125	Cthe_1534	r	1861180	1859543	critica	hypothetical protein	hypothetical	GOs:
cthe	06jun06	Contig125	Cthe_1535	r	1862420	1861656	critica	hypothetical protein	hypothetical	GOs:
cthe	06jun06	Contig125	Cthe_1536	r	1863334	1862417	critica	Sulfate-transporting ATPase	PRIAM	GOs: GO:0017111 GO:0016887
cthe	06jun06	Contig125	Cthe_1537	r	1863541	1863335	critica	hypothetical protein	hypothetical	GOs:
cthe	06jun06	Contig125	Cthe_1538	r	1864706	1863582	critica	helix-turn-helix domain protein	PFAM	GOs: GO:0043565
cthe	06jun06	Contig125	Cthe_1539	r	1867033	1864928	critica	Glutamine synthetase type III domain-containing protein	PFAM	GOs: GO:0006807 GO:0004356
cthe	06jun06	Contig125	Cthe_1540	r	1868959	1867544	critica	glutamyl-tRNA(Gln) amidotransferase, B subunit	TIGR	GOs: GO:0006412 GO:0016884 GO:0016874
cthe	06jun06	Contig125	Cthe_1541	r	1870416	1868956	critica	glutamyl-tRNA(Gln) amidotransferase, A subunit	TIGR	GOs: GO:0006412 GO:0016884
cthe	06jun06	Contig125	Cthe_1542	r	1870706	1870413	critica	glutamyl-tRNA(Gln) amidotransferase, C subunit	TIGR	GOs: GO:0006450
cthe	06jun06	Contig125	Cthe_1543	r	1872514	1870769	critica	aspartyl-tRNA synthetase	TIGR	GOs: GO:0006422 GO:0006418 GO:0006412 GO:0004815 GO:0004812 GO:0003676 GO:0016874
cthe	06jun06	Contig125	Cthe_1544	r	1873115	1872915	critica	hypothetical protein	hypothetical	GOs:
cthe	06jun06	Contig125	Cthe_1545	r	1874188	1873943	critica	hypothetical protein	hypothetical	GOs:
cthe	06jun06	Contig125	Cthe_1546	r	1875737	1874604	critica	4Fe-4S ferredoxin iron-sulfur binding domain-containing protein	PFAM	GOs: GO:0009055 GO:0051536 GO:0006306
cthe	06jun06	Contig125	Cthe_1547	f	1876122	1876556	critica	hypothetical protein	hypothetical	GOs:
cthe	06jun06	Contig125	Cthe_1548	r	1877375	1876629	critica	Enoyl-CoA hydratase/isomerase	PFAM	GOs:
cthe	06jun06	Contig125	Cthe_1549	r	1878255	1877584	critica	Methyltransferase type 12	PFAM	GOs:
cthe	06jun06	Contig125	Cthe_1550	f	1878759	1880048	critica	transposase IS116/IS110/IS902 family protein	PFAM	GOs: GO:0004803 GO:0006313
cthe	06jun06	Contig125	Cthe_1552	r	1881914	1881522	critica	hypothetical protein	hypothetical	GOs:
cthe	06jun06	Contig125	Cthe_1553	r	1882736	1882164	critica	flavin reductase domain protein FMN-binding	PFAM	GOs:
cthe	06jun06	Contig125	Cthe_1554	r	1883794	1883267	critica	methylated-DNA/protein-cysteine methyltransferase	TIGR	GOs: GO:0003908 GO:0006281
cthe	06jun06	Contig125	Cthe_1555	r	1884985	1884101	critica	NLPA lipoprotein	PFAM	GOs:
cthe	06jun06	Contig125	Cthe_1556	r	1885717	1885007	critica	binding-protein-dependent transport systems inner membrane component	PFAM	GOs:
cthe	06jun06	Contig125	Cthe_1557	r	1886578	1885757	critica	Phosphonate-transporting ATPase	PRIAM	GOs: GO:0017111 GO:0016887
cthe	06jun06	Contig125	Cthe_1558	r	1887489	1887034	critica	transcriptional regulator, Rrf2 family	TIGR	GOs:
cthe	06jun06	Contig125	Cthe_1559	f	1887838	1889001	critica	Cys/Met metabolism pyridoxal-phosphate-dependent protein	PFAM	GOs: GO:0006520 GO:0030170
cthe	06jun06	Contig125	Cthe_1560	f	1888998	1889906	critica	Cysteine synthase	PRIAM	GOs: GO:0006535 GO:0030170
cthe	06jun06	Contig125	Cthe_1561	f	1889915	1890352	critica	hypothetical protein	hypothetical	GOs:
cthe	06jun06	Contig125	Cthe_1562	f	1890324	1891535	critica	protein of unknown function DUF214	PFAM	GOs:
cthe	06jun06	Contig125	Cthe_1563	f	1891537	1892208	critica	Phosphonate-transporting ATPase	PRIAM	GOs: GO:0017111 GO:0016887
cthe	06jun06	Contig125	Cthe_1564	f	1892313	1892852	critica	GCN5-related N-acetyltransferase	PFAM	GOs: GO:0008080
cthe	06jun06	Contig125	Cthe_1565	f	1892797	1894272	critica	oxidoreductase/nitrogenase component 1	PFAM	GOs: GO:0009399 GO:0016163
cthe	06jun06	Contig125	Cthe_1566	f	1894269	1895612	critica	oxidoreductase/nitrogenase component 1	PFAM	GOs:
cthe	06jun06	Contig125	Cthe_1567	f	1895626	1895961	critica	Dinitrogenase iron-molybdenum cofactor biosynthesis protein	PFAM	GOs:
cthe	06jun06	Contig125	Cthe_1568	f	1895974	1896849	critica	Radical SAM domain protein	PFAM	GOs: GO:0051536
cthe	06jun06	Contig125	Cthe_1569	f	1897121	1898437	critica	Cysteine synthase	PRIAM	GOs: GO:0006520 GO:0030170
cthe	06jun06	Contig125	Cthe_1570	f	1898462	1899523	critica	extracellular solute-binding protein family 3	SMART	GOs: GO:0030288
cthe	06jun06	Contig125	Cthe_1571	f	1899604	1900671	critica	binding-protein-dependent transport systems inner membrane component	PFAM	GOs:
cthe	06jun06	Contig125	Cthe_1572	f	1900668	1901471	critica	Taurine-transporting ATPase	PRIAM	GOs: GO:0017111 GO:0016887
cthe	06jun06	Contig125	Cthe_1573	f	1901492	1902346	critica	Nitrogenase iron protein	HAMAP	GOs: GO:0009399 GO:0016163 GO:0016612
cthe	06jun06	Contig125	Cthe_1574	r	1903441	1902698	critica	hypothetical protein	hypothetical	GOs:
cthe	06jun06	Contig125	Cthe_1575	f	1904117	1904827	critica	Purine nucleoside phosphorylase deoD-type	HAMAP	GOs: GO:0004731 GO:0016763 GO:0009116 GO:0006139
cthe	06jun06	Contig125	Cthe_1576	f	1904910	1905977	critica	basic membrane lipoprotein	PFAM	GOs: GO:0008289
cthe	06jun06	Contig125	Cthe_1577	f	1906032	1907576	critica	hypothetical protein	hypothetical	GOs:
cthe	06jun06	Contig125	Cthe_1578	f	1907579	1908421	critica	[Formate-C-acetyltransferase]-activating enzyme	PRIAM	GOs: GO:0009055 GO:0006006 GO:0006800 GO:0051539 GO:0051536
cthe	06jun06	Contig125	Cthe_1579	f	1908483	1910045	critica	Monosaccharide-transporting ATPase	PRIAM	GOs: GO:0017111 GO:0016887
cthe	06jun06	Contig125	Cthe_1580	f	1910020	1911138	critica	inner-membrane translocator	PFAM	GOs:
cthe	06jun06	Contig125	Cthe_1581	f	1911139	1912074	critica	inner-membrane translocator	PFAM	GOs:
cthe	06jun06	Contig125	Cthe_1582	f	1912156	1912572	critica	cytidine deaminase	TIGR	GOs: GO:0004126 GO:0046087 GO:0008270
cthe	06jun06	Contig125	Cthe_1583	f	1912629	1913297	critica	Deoxyribose-phosphate aldolase	HAMAP	GOs: GO:0016829 GO:0004139 GO:0009264
cthe	06jun06	Contig125	Cthe_1584	r	1914302	1913523	critica	response regulator receiver	PFAM	GOs: GO:0000160 GO:0043565 GO:0000156
cthe	06jun06	Contig125	Cthe_1585	r	1916019	1914295	critica	histidine kinase internal region	PFAM	GOs: GO:0000155 GO:0018106 GO:0000160 GO:0007165 GO:0004673
cthe	06jun06	Contig125	Cthe_1586	r	1917785	1916130	critica	binding-protein-dependent transport systems inner membrane component	PFAM	GOs:
cthe	06jun06	Contig125	Cthe_1587	r	1918885	1917782	critica	Fe(3+)-transporting ATPase	PRIAM	GOs: GO:0016820 GO:0017111 GO:0043190 GO:0016887
cthe	06jun06	Contig125	Cthe_1588	r	1920129	1919023	critica	extracellular solute-binding protein family 1	PFAM	GOs:
cthe	06jun06	Contig125	Cthe_1589	f	1920437	1920799	critica	Penicillinase repressor	PFAM	GOs: GO:0016481 GO:0005576 GO:0016566 GO:0005179
cthe	06jun06	Contig125	Cthe_1590	f	1920800	1923064	critica	peptidase M56 BlaR1	PFAM	GOs:
cthe	06jun06	Contig125	Cthe_1591	r	1924100	1923687	critica	hypothetical protein	hypothetical	GOs:
cthe	06jun06	Contig125	Cthe_1592	f	1924546	1925721	critica	glycerate kinase	TIGR	GOs: GO:0031388 GO:0008887
cthe	06jun06	Contig125	Cthe_1593	r	1926309	1925740	critica	NUDIX hydrolase	PFAM	GOs:
cthe	06jun06	Contig125	Cthe_1594	r	1926738	1926421	critica	hypothetical protein	hypothetical	GOs:
cthe	06jun06	Contig125	Cthe_1595	r	1927945	1927328	critica	hypothetical protein	hypothetical	GOs:
cthe	06jun06	Contig125	Cthe_1596	f	1928159	1928632	critica	regulatory protein MarR	PFAM	GOs:
cthe	06jun06	Contig125	Cthe_1597	f	1928632	1929075	critica	hypothetical protein	hypothetical	GOs:
cthe	06jun06	Contig125	Cthe_1598	f	1929072	1929746	critica	hypothetical protein	hypothetical	GOs:
cthe	06jun06	Contig125	Cthe_1599	r	1931931	1930261	critica	PAS sensor protein	TIGR	GOs: GO:0000155 GO:0018106 GO:0016310 GO:0007165 GO:0004871 GO:0016772 GO:0004673
cthe	06jun06	Contig125	Cthe_1600	r	1932602	1931928	critica	transcriptional regulator domain-containing protein	PFAM	GOs: GO:0000160 GO:0000156
cthe	06jun06	Contig125	Cthe_1601	r	1933249	1932599	critica	phosphate transport system regulatory protein PhoU	TIGR	GOs:
cthe	06jun06	Contig125	Cthe_1602	r	1933998	1933249	critica	phosphate ABC transporter, ATPase subunit	TIGR	GOs: GO:0006817 GO:0005315 GO:0015114 GO:0017111 GO:0015415 GO:0016887
cthe	06jun06	Contig125	Cthe_1603	r	1934982	1934107	critica	phosphate ABC transporter, inner membrane subunit PstA	TIGR	GOs: GO:0006817 GO:0005315 GO:0015114
cthe	06jun06	Contig125	Cthe_1604	r	1935836	1934982	critica	phosphate ABC transporter, inner membrane subunit PstC	TIGR	GOs: GO:0006817 GO:0005315
cthe	06jun06	Contig125	Cthe_1605	r	1936760	1935906	critica	ABC-type phosphate transport system periplasmic component-like	COG	GOs:
cthe	06jun06	Contig125	Cthe_1606	r	1937836	1936934	critica	Recombinase	PFAM	GOs:
cthe	06jun06	Contig125	Cthe_1607	r	1938513	1937815	critica	Resolvase domain	PFAM	GOs: GO:0000150 GO:0006310
cthe	06jun06	Contig125	Cthe_1608	r	1938931	1938476	critica	hypothetical protein	hypothetical	GOs:
cthe	06jun06	Contig125	Cthe_1609	r	1940499	1938931	critica	Resolvase domain	PFAM	GOs: GO:0000150 GO:0006310
cthe	06jun06	Contig125	Cthe_1610	r	1940779	1940561	critica	hypothetical protein	hypothetical	GOs:
cthe	06jun06	Contig125	Cthe_1611	r	1941841	1940837	critica	N-acetylmuramoyl-L-alanine amidase family 2	PFAM	GOs: GO:0016998 GO:0008745 GO:0009253
cthe	06jun06	Contig125	Cthe_1612	r	1942257	1941838	critica	toxin secretion/phage lysis holin	TIGR	GOs:
cthe	06jun06	Contig125	Cthe_1613	r	1944767	1942344	critica	glycoside hydrolase family 18	PFAM	GOs: GO:0004553 GO:0005975
cthe	06jun06	Contig125	Cthe_1614	r	1945384	1944809	critica	hypothetical protein	hypothetical	GOs:
cthe	06jun06	Contig125	Cthe_1615	r	1945588	1945394	critica	hypothetical protein	hypothetical	GOs:
cthe	06jun06	Contig125	Cthe_1616	r	1948121	1945599	critica	phage minor structural protein	TIGR	GOs:
cthe	06jun06	Contig125	Cthe_1617	r	1948899	1948126	critica	tail component domain protein	TIGR	GOs:
cthe	06jun06	Contig125	Cthe_1618	r	1951201	1948913	critica	tail tape measure protein TP901 core region	PFAM	GOs:
cthe	06jun06	Contig125	Cthe_1619	f	1951335	1951607	critica	transcriptional regulator, AbrB family	TIGR	GOs:
cthe	06jun06	Contig125	Cthe_1620	f	1951604	1952008	critica	protein of unknown function DUF132	TIGR	GOs:
cthe	06jun06	Contig125	Cthe_1621	r	1952248	1952057	critica	hypothetical protein	hypothetical	GOs:
cthe	06jun06	Contig125	Cthe_1622	r	1952628	1952245	critica	hypothetical protein	hypothetical	GOs:
cthe	06jun06	Contig125	Cthe_1623	r	1953227	1952631	critica	phage major tail protein, phi13 family	TIGR	GOs:
cthe	06jun06	Contig125	Cthe_1624	r	1953577	1953233	critica	hypothetical protein	hypothetical	GOs:
cthe	06jun06	Contig125	Cthe_1625	r	1953984	1953574	critica	phage protein, HK97 gp10 family	TIGR	GOs:
cthe	06jun06	Contig125	Cthe_1626	r	1954357	1954022	critica	head-tail joining family protein	PFAM	GOs:
cthe	06jun06	Contig125	Cthe_1627	r	1954668	1954360	critica	hypothetical protein	hypothetical	GOs: GO:0016298 GO:0006629
cthe	06jun06	Contig125	Cthe_1628	r	1955892	1954690	critica	phage major capsid protein, HK97 family	TIGR	GOs:
cthe	06jun06	Contig125	Cthe_1629	r	1956671	1955943	critica	peptidase S14 ClpP	PFAM	GOs: GO:0004252 GO:0006508
cthe	06jun06	Contig125	Cthe_1630	r	1957932	1956610	critica	phage portal protein, HK97 family	TIGR	GOs:
cthe	06jun06	Contig125	Cthe_1631	r	1959793	1958009	critica	Abortive phage infection protein	PFAM	GOs:
cthe	06jun06	Contig125	Cthe_1633	r	1961767	1961573	critica	hypothetical protein	hypothetical	GOs:
cthe	06jun06	Contig125	Cthe_1634	r	1962238	1961771	critica	AIG2 family protein	PFAM	GOs:
cthe	06jun06	Contig125	Cthe_1635	r	1963199	1962300	critica	amidoligase enzyme	PFAM	GOs:
cthe	06jun06	Contig125	Cthe_1636	r	1963604	1963341	critica	hypothetical protein	hypothetical	GOs:
cthe	06jun06	Contig125	Cthe_1637	r	1964289	1963597	critica	hypothetical protein	hypothetical	GOs:
cthe	06jun06	Contig125	Cthe_1638	r	1965659	1964406	critica	DNA methylase N-4/N-6 domain protein	PFAM	GOs: GO:0008168 GO:0008170 GO:0006306 GO:0032259 GO:0003676
cthe	06jun06	Contig125	Cthe_1639	r	1966963	1965665	critica	DNA methylase N-4/N-6 domain protein	PFAM	GOs: GO:0023034 GO:0008170 GO:0004629 GO:0006306 GO:0006629
cthe	06jun06	Contig125	Cthe_1640	r	1967671	1967120	critica	hypothetical protein	hypothetical	GOs:
cthe	06jun06	Contig125	Cthe_1641	r	1968151	1967792	critica	HNH endonuclease	PFAM	GOs: GO:0004519 GO:0003676
cthe	06jun06	Contig125	Cthe_1642	r	1968515	1968273	critica	hypothetical protein	hypothetical	GOs:
cthe	06jun06	Contig125	Cthe_1643	r	1969657	1968659	critica	putative zinc finger/helix-turn-helix protein, YgiT family	TIGR	GOs:
cthe	06jun06	Contig125	Cthe_1644	r	1970131	1969697	critica	hypothetical protein	hypothetical	GOs:
cthe	06jun06	Contig125	Cthe_1645	r	1970801	1970346	critica	hypothetical protein	hypothetical	GOs:
cthe	06jun06	Contig125	Cthe_1646	r	1971195	1970893	critica	VRR-NUC domain-containing protein	PFAM	GOs:
cthe	06jun06	Contig125	Cthe_1647	r	1974051	1971496	critica	conserved hypothetical protein-like	COG	GOs:
cthe	06jun06	Contig125	Cthe_1648	r	1974473	1974048	critica	hypothetical protein	hypothetical	GOs:
cthe	06jun06	Contig125	Cthe_1649	r	1975286	1974489	critica	phage antirepressor protein	PFAM	GOs:
cthe	06jun06	Contig125	Cthe_1650	r	1977213	1975291	critica	DNA-directed DNA polymerase	PRIAM	GOs: GO:0008408 GO:0003887 GO:0006260 GO:0006139 GO:0003676
cthe	06jun06	Contig125	Cthe_1651	r	1978023	1977271	critica	hypothetical protein	hypothetical	GOs:
cthe	06jun06	Contig125	Cthe_1652	r	1978561	1978145	critica	hypothetical protein	hypothetical	GOs:
cthe	06jun06	Contig125	Cthe_1653	r	1979909	1978551	critica	SNF2-related protein	PFAM	GOs: GO:0004386 GO:0003676
cthe	06jun06	Contig125	Cthe_1654	r	1982201	1980282	critica	hypothetical protein	hypothetical	GOs:
cthe	06jun06	Contig125	Cthe_1655	f	1982360	1982566	critica	helix-turn-helix domain protein	PFAM	GOs:
cthe	06jun06	Contig125	Cthe_1656	r	1983882	1983046	critica	Integrase catalytic region	PFAM	GOs: GO:0015074
cthe	06jun06	Contig125	Cthe_1657	r	1984198	1983905	critica	transposase IS3/IS911 family protein	PFAM	GOs: GO:0004803 GO:0006313
cthe	06jun06	Contig125	Cthe_1658	f	1984293	1985645	critica	potassium uptake protein, TrkH family	TIGR	GOs: GO:0055085 GO:0006812 GO:0008324
cthe	06jun06	Contig125	Cthe_1659	f	1985656	1986309	critica	TrkA-N domain protein	PFAM	GOs: GO:0006813 GO:0008324
cthe	06jun06	Contig125	Cthe_1660	r	1988678	1987731	critica	transposase IS4 family protein	PFAM	GOs: GO:0004803 GO:0006313
cthe	06jun06	Contig125	Cthe_1661	r	1989819	1988983	critica	Integrase catalytic region	PFAM	GOs: GO:0015074
cthe	06jun06	Contig125	Cthe_1662	r	1990135	1989842	critica	transposase IS3/IS911 family protein	PFAM	GOs: GO:0004803 GO:0006313
cthe	06jun06	Contig125	Cthe_1663	r	1990819	1990391	critica	Endoribonuclease L-PSP	PFAM	GOs:
cthe	06jun06	Contig125	Cthe_1664	r	1991650	1990973	critica	regulatory protein MerR	PFAM	GOs:
cthe	06jun06	Contig125	Cthe_1665	r	1992521	1991679	critica	Hsp33 protein	PFAM	GOs: GO:0006457 GO:0051082
cthe	06jun06	Contig125	Cthe_1666	f	1992713	1993660	critica	transposase IS4 family protein	PFAM	GOs: GO:0004803 GO:0006313
cthe	06jun06	Contig125	Cthe_1667	r	1994544	1993828	critica	ABC-2 type transporter	PFAM	GOs: GO:0042626
cthe	06jun06	Contig125	Cthe_1668	r	1995250	1994546	critica	Sulfate-transporting ATPase	PRIAM	GOs: GO:0017111 GO:0016887
cthe	06jun06	Contig125	Cthe_1669	f	1995624	1996121	critica	hypothetical protein	hypothetical	GOs:
cthe	06jun06	Contig125	Cthe_1670	f	1996122	1996553	critica	hypothetical protein	hypothetical	GOs:
cthe	06jun06	Contig125	Cthe_1671	f	1996540	1998108	critica	Resolvase domain	PFAM	GOs: GO:0000150 GO:0006310
cthe	06jun06	Contig125	Cthe_1672	r	1998786	1998190	critica	hypothetical protein	hypothetical	GOs:
cthe	06jun06	Contig125	Cthe_1673	f	1999178	1999471	critica	transposase IS3/IS911 family protein	PFAM	GOs: GO:0004803 GO:0006313
cthe	06jun06	Contig125	Cthe_1674	f	1999494	2000330	critica	Integrase catalytic region	PFAM	GOs: GO:0015074
cthe	06jun06	Contig125	Cthe_1675	f	2000720	2001013	critica	transposase IS3/IS911 family protein	PFAM	GOs: GO:0004803 GO:0006313
cthe	06jun06	Contig125	Cthe_1676	f	2001036	2001872	critica	Integrase catalytic region	PFAM	GOs: GO:0015074
cthe	06jun06	Contig125	Cthe_1677	r	2003083	2002397	critica	Abortive infection protein	PFAM	GOs:
cthe	06jun06	Contig125	Cthe_1678	r	2004093	2003458	critica	Chloramphenicol O-acetyltransferase	PRIAM	GOs:
cthe	06jun06	Contig125	Cthe_1679	r	2004883	2004152	critica	Methyltransferase type 11	PFAM	GOs: GO:0008168
cthe	06jun06	Contig125	Cthe_1680	r	2005760	2004915	critica	DNA polymerase beta domain protein region	PFAM	GOs: GO:0016779
cthe	06jun06	Contig125	Cthe_1682	f	2007001	2007294	critica	transposase IS3/IS911 family protein	PFAM	GOs: GO:0004803 GO:0006313
cthe	06jun06	Contig125	Cthe_1683	f	2007317	2008153	critica	Integrase catalytic region	PFAM	GOs: GO:0015074
cthe	06jun06	Contig125	Cthe_1684	r	2008961	2008356	critica	transposase IS3/IS911 family protein	PFAM	GOs: GO:0004803 GO:0006313
cthe	06jun06	Contig125	Cthe_1685	r	2010760	2009036	critica	Xenobiotic-transporting ATPase	PRIAM	GOs: GO:0055085 GO:0017111 GO:0042626 GO:0016887
cthe	06jun06	Contig125	Cthe_1686	f	2010946	2011239	critica	transposase IS3/IS911 family protein	PFAM	GOs: GO:0004803 GO:0006313
cthe	06jun06	Contig125	Cthe_1687	f	2011262	2012098	critica	Integrase catalytic region	PFAM	GOs: GO:0015074
cthe	06jun06	Contig125	Cthe_1688	r	2013310	2012330	critica	Radical SAM domain protein	PFAM	GOs: GO:0051536
cthe	06jun06	Contig125	Cthe_1689	r	2014165	2013320	critica	hypothetical protein	hypothetical	GOs:
cthe	06jun06	Contig125	Cthe_1690	r	2015160	2014168	critica	Radical SAM domain protein	PFAM	GOs: GO:0051536
cthe	06jun06	Contig125	Cthe_1691	r	2016259	2015423	critica	Integrase catalytic region	PFAM	GOs: GO:0015074
cthe	06jun06	Contig125	Cthe_1692	r	2016575	2016282	critica	transposase IS3/IS911 family protein	PFAM	GOs: GO:0004803 GO:0006313
cthe	06jun06	Contig125	Cthe_1693	r	2017234	2016683	critica	hypothetical protein	hypothetical	GOs:
cthe	06jun06	Contig125	Cthe_1694	r	2018322	2017702	critica	hypothetical protein	hypothetical	GOs:
cthe	06jun06	Contig125	Cthe_1695	r	2019790	2018315	critica	Radical SAM domain protein	PFAM	GOs: GO:0051536
cthe	06jun06	Contig125	Cthe_1696	r	2020709	2020110	critica	hypothetical protein	hypothetical	GOs:
cthe	06jun06	Contig125	Cthe_1697	r	2020979	2020719	critica	regulatory protein ArsR	PFAM	GOs:
cthe	06jun06	Contig125	Cthe_1698	r	2021601	2021290	critica	hypothetical protein	hypothetical	GOs:
cthe	06jun06	Contig125	Cthe_1700	r	2023468	2022140	critica	Resolvase domain	PFAM	GOs: GO:0000150 GO:0006310
cthe	06jun06	Contig125	Cthe_1701	r	2024702	2023413	critica	Resolvase domain	PFAM	GOs: GO:0000150 GO:0006310
cthe	06jun06	Contig125	Cthe_1702	r	2025474	2024803	critica	cell wall hydrolase/autolysin	PFAM	GOs: GO:0008745 GO:0009253
cthe	06jun06	Contig125	Cthe_1703	r	2025988	2025494	critica	HNH endonuclease	PFAM	GOs: GO:0008270 GO:0004519 GO:0003676
cthe	06jun06	Contig125	Cthe_1704	r	2026382	2025972	critica	toxin secretion/phage lysis holin	TIGR	GOs:
cthe	06jun06	Contig125	Cthe_1705	r	2028087	2026399	critica	hypothetical protein	hypothetical	GOs:
cthe	06jun06	Contig125	Cthe_1706	r	2029256	2028099	critica	hypothetical protein	hypothetical	GOs:
cthe	06jun06	Contig125	Cthe_1707	r	2031173	2029269	critica	phage minor structural protein	TIGR	GOs:
cthe	06jun06	Contig125	Cthe_1708	r	2031877	2031173	critica	tail component domain protein	TIGR	GOs:
cthe	06jun06	Contig125	Cthe_1709	r	2034156	2031877	critica	Phage-related protein-like	COG	GOs:
cthe	06jun06	Contig125	Cthe_1710	r	2034689	2034366	critica	protein of unknown function DUF710	PFAM	GOs:
cthe	06jun06	Contig125	Cthe_1711	r	2035270	2034818	critica	hypothetical protein	hypothetical	GOs:
cthe	06jun06	Contig125	Cthe_1712	r	2036768	2035656	critica	Integrase catalytic region	PFAM	GOs: GO:0015074 GO:0016987 GO:0006352
cthe	06jun06	Contig125	Cthe_1713	r	2037595	2037023	critica	phage major tail protein, phi13 family	TIGR	GOs:
cthe	06jun06	Contig125	Cthe_1714	r	2037927	2037598	critica	hypothetical protein	hypothetical	GOs:
cthe	06jun06	Contig125	Cthe_1715	r	2038316	2037924	critica	phage protein, HK97 gp10 family	TIGR	GOs:
cthe	06jun06	Contig125	Cthe_1716	r	2038635	2038309	critica	phage head-tail adaptor	TIGR	GOs:
cthe	06jun06	Contig125	Cthe_1717	r	2039204	2038632	critica	Bacteriophage QLRG family DNA packaging	PFAM	GOs:
cthe	06jun06	Contig125	Cthe_1718	r	2039686	2039246	critica	hypothetical protein	hypothetical	GOs:
cthe	06jun06	Contig125	Cthe_1719	r	2040988	2039699	critica	phage major capsid protein, HK97 family	TIGR	GOs:
cthe	06jun06	Contig125	Cthe_1720	r	2041759	2041016	critica	peptidase S14 ClpP	PFAM	GOs: GO:0004252 GO:0006508
cthe	06jun06	Contig125	Cthe_1721	r	2043023	2041764	critica	phage portal protein, HK97 family	TIGR	GOs:
cthe	06jun06	Contig125	Cthe_1722	r	2045584	2043035	critica	Terminase	PFAM	GOs: GO:0016539 GO:0004519
cthe	06jun06	Contig125	Cthe_1723	r	2046059	2045577	critica	phage terminase, small subunit, , P27 family	TIGR	GOs:
cthe	06jun06	Contig125	Cthe_1724	r	2047078	2046326	critica	hypothetical protein	hypothetical	GOs:
cthe	06jun06	Contig125	Cthe_1725	r	2047503	2047192	critica	hypothetical protein	hypothetical	GOs:
cthe	06jun06	Contig125	Cthe_1726	r	2048053	2047574	critica	AIG2 family protein	PFAM	GOs:
cthe	06jun06	Contig125	Cthe_1727	r	2049121	2048198	critica	amidoligase enzyme	PFAM	GOs:
cthe	06jun06	Contig125	Cthe_1728	r	2050672	2049221	critica	DNA-cytosine methyltransferase	TIGR	GOs: GO:0006306
cthe	06jun06	Contig125	Cthe_1729	r	2051909	2050674	critica	DNA methylase N-4/N-6 domain protein	PFAM	GOs: GO:0008168 GO:0008170 GO:0006306 GO:0032259 GO:0003676
cthe	06jun06	Contig125	Cthe_1730	r	2052339	2051914	critica	hypothetical protein	hypothetical	GOs:
cthe	06jun06	Contig125	Cthe_1731	r	2053132	2052752	critica	HNH endonuclease	PFAM	GOs: GO:0004519 GO:0003676
cthe	06jun06	Contig125	Cthe_1732	r	2054031	2053627	critica	protein of unknown function DUF1492	PFAM	GOs:
cthe	06jun06	Contig125	Cthe_1733	r	2054335	2054033	critica	hypothetical protein	hypothetical	GOs:
cthe	06jun06	Contig125	Cthe_1734	r	2056407	2054533	critica	phage/plasmid primase, P4 family	TIGR	GOs:
cthe	06jun06	Contig125	Cthe_1735	r	2058299	2056608	critica	DNA polymerase B region	PFAM	GOs: GO:0003887 GO:0006260
cthe	06jun06	Contig125	Cthe_1736	r	2058760	2058302	critica	protein of unknown function DUF669	PFAM	GOs:
cthe	06jun06	Contig125	Cthe_1737	r	2060371	2058779	critica	hypothetical protein	hypothetical	GOs:
cthe	06jun06	Contig125	Cthe_1738	r	2060658	2060293	critica	VRR-NUC domain-containing protein	PFAM	GOs:
cthe	06jun06	Contig125	Cthe_1739	r	2061782	2060655	critica	SNF2-related protein	PFAM	GOs: GO:0004386 GO:0003676
cthe	06jun06	Contig125	Cthe_1740	r	2062706	2061942	critica	BRO domain protein	PFAM	GOs:
cthe	06jun06	Contig125	Cthe_1741	r	2062973	2062722	critica	hypothetical protein	hypothetical	GOs:
cthe	06jun06	Contig125	Cthe_1742	r	2063317	2062994	critica	transcriptional regulator protein-like	COG	GOs:
cthe	06jun06	Contig125	Cthe_1743	r	2064683	2063973	critica	protein of unknown function DUF955	PFAM	GOs:
cthe	06jun06	Contig125	Cthe_1744	r	2065068	2064700	critica	hypothetical protein	hypothetical	GOs:
cthe	06jun06	Contig125	Cthe_1745	r	2065463	2065083	critica	helix-turn-helix domain protein	PFAM	GOs: GO:0043565
cthe	06jun06	Contig125	Cthe_1746	r	2066308	2065520	critica	hypothetical protein	hypothetical	GOs:
cthe	06jun06	Contig125	Cthe_1747	r	2067026	2066610	critica	DNA mismatch endonuclease Vsr	TIGR	GOs: GO:0006298 GO:0004519
cthe	06jun06	Contig125	Cthe_1748	r	2069217	2067664	critica	Restriction endonuclease, type II, AlwI	PFAM	GOs:
cthe	06jun06	Contig125	Cthe_1749	r	2070282	2069230	critica	DNA-cytosine methyltransferase	TIGR	GOs: GO:0006306
cthe	06jun06	Contig125	Cthe_1750	r	2070510	2070301	critica	hypothetical protein	hypothetical	GOs:
cthe	06jun06	Contig125	Cthe_1751	r	2072225	2070864	critica	RNA methyltransferase, TrmA family	TIGR	GOs: GO:0006396 GO:0000150 GO:0003723 GO:0008168 GO:0008173 GO:0006310
cthe	06jun06	Contig125	Cthe_1752	r	2073333	2072533	critica	Iron-chelate-transporting ATPase	PRIAM	GOs: GO:0017111 GO:0016887
cthe	06jun06	Contig125	Cthe_1753	r	2074380	2073334	critica	transport system permease protein	PFAM	GOs:
cthe	06jun06	Contig125	Cthe_1754	r	2075352	2074396	critica	periplasmic binding protein	PFAM	GOs: GO:0006827 GO:0005381
cthe	06jun06	Contig125	Cthe_1755	r	2075778	2075494	critica	hypothetical protein	hypothetical	GOs:
cthe	06jun06	Contig125	Cthe_1756	r	2077019	2075853	critica	Putative virion core protein (lumpy skin disease virus)-like	COG	GOs:
cthe	06jun06	Contig125	Cthe_1757	f	2077401	2078330	critica	Peptidase M23	PFAM	GOs:
cthe	06jun06	Contig125	Cthe_1758	f	2078367	2078804	critica	protein of unknown function DUF583	PFAM	GOs:
cthe	06jun06	Contig125	Cthe_1759	r	2079608	2078937	critica	sporulation protein YunB	TIGR	GOs:
cthe	06jun06	Contig125	Cthe_1760	f	2079823	2082297	critica	penicillin-binding protein, 1A family	TIGR	GOs: GO:0009274 GO:0046677 GO:0009252 GO:0016763 GO:0008233 GO:0009273 GO:0008658
cthe	06jun06	Contig125	Cthe_1761	r	2083776	2082568	critica	protein of unknown function DUF214	PFAM	GOs:
cthe	06jun06	Contig125	Cthe_1762	r	2085060	2083795	critica	efflux transporter, RND family, MFP subunit	TIGR	GOs: GO:0009306 GO:0008565
cthe	06jun06	Contig125	Cthe_1763	r	2085797	2085057	critica	Phosphonate-transporting ATPase	PRIAM	GOs: GO:0017111 GO:0016887
cthe	06jun06	Contig125	Cthe_1764	r	2087100	2086012	critica	outer membrane efflux protein	PFAM	GOs:
cthe	06jun06	Contig125	Cthe_1765	r	2088266	2087115	critica	hypothetical protein	hypothetical	GOs:
cthe	06jun06	Contig125	Cthe_1766	r	2089167	2088334	critica	Glutamate 5-kinase	HAMAP	GOs: GO:0006561 GO:0008652 GO:0004349
cthe	06jun06	Contig125	Cthe_1767	r	2090412	2089411	critica	hypothetical protein	hypothetical	GOs:
cthe	06jun06	Contig125	Cthe_1768	r	2091135	2090443	critica	NifU homolog involved in Fe-S cluster formation-like	COG	GOs:
cthe	06jun06	Contig125	Cthe_1769	f	2091391	2091783	critica	hypothetical protein	hypothetical	GOs:
cthe	06jun06	Contig125	Cthe_1770	r	2092143	2091772	critica	hypothetical protein	hypothetical	GOs:
cthe	06jun06	Contig125	Cthe_1771	f	2092364	2092918	critica	Rubrerythrin	PFAM	GOs: GO:0009055
cthe	06jun06	Contig125	Cthe_1772	r	2094010	2093222	critica	protein of unknown function DUF218	PFAM	GOs:
cthe	06jun06	Contig125	Cthe_1773	r	2096609	2094165	critica	peptidase S16 lon domain protein	PFAM	GOs: GO:0004252 GO:0006508 GO:0004176
cthe	06jun06	Contig125	Cthe_1774	r	2097349	2096891	critica	ribosomal-protein-alanine acetyltransferase	TIGR	GOs: GO:0006474 GO:0008080 GO:0016407
cthe	06jun06	Contig125	Cthe_1775	r	2098071	2097361	critica	universal protein YeaZ	TIGR	GOs: GO:0004222 GO:0006508
cthe	06jun06	Contig125	Cthe_1776	r	2098553	2098068	critica	Uncharacterised protein family UPF0079, ATPase	TIGR	GOs:
cthe	06jun06	Contig125	Cthe_1777	r	2099742	2098540	critica	amidohydrolase	PFAM	GOs:
cthe	06jun06	Contig125	Cthe_1778	r	2100997	2100038	critica	copper amine oxidase-like domain-containing protein	PFAM	GOs:
cthe	06jun06	Contig125	Cthe_1779	r	2102065	2101673	critica	hypothetical protein	hypothetical	GOs:
cthe	06jun06	Contig125	Cthe_1780	r	2102670	2102137	critica	hypothetical protein	hypothetical	GOs:
cthe	06jun06	Contig125	Cthe_1781	r	2103351	2103034	critica	hypothetical protein	hypothetical	GOs:
cthe	06jun06	Contig125	Cthe_1782	r	2103972	2103580	critica	ribosomal protein S9	PFAM	GOs: GO:0006412 GO:0003735
cthe	06jun06	Contig125	Cthe_1783	r	2104432	2103995	critica	ribosomal protein L13	TIGR	GOs: GO:0006412 GO:0003735
cthe	06jun06	Contig125	Cthe_1784	f	2104822	2105217	critica	hypothetical protein	hypothetical	GOs:
cthe	06jun06	Contig125	Cthe_1785	r	2106402	2105320	critica	DNA integrity scanning, DisA, linker region	PFAM	GOs:
cthe	06jun06	Contig125	Cthe_1786	r	2107797	2106433	critica	DNA repair protein RadA	TIGR	GOs: GO:0004252 GO:0003684 GO:0006508 GO:0006281 GO:0017111 GO:0004176
cthe	06jun06	Contig125	Cthe_1787	r	2109731	2107797	critica	glycoside hydrolase 15-related	PFAM	GOs: GO:0004339 GO:0005976
cthe	06jun06	Contig125	Cthe_1788	f	2110040	2111296	critica	glycosyl transferase family 2	PFAM	GOs:
cthe	06jun06	Contig125	Cthe_1789	r	2113820	2111364	critica	ATPase AAA-2 domain protein	PFAM	GOs: GO:0005515 GO:0019538 GO:0017111 GO:0004518 GO:0006289
cthe	06jun06	Contig125	Cthe_1790	r	2114888	2113866	critica	ATP:guanido phosphotransferase	HAMAP	GOs: GO:0016301 GO:0016772
cthe	06jun06	Contig125	Cthe_1791	r	2115435	2114929	critica	UvrB/UvrC protein	PFAM	GOs: GO:0004518 GO:0006289
cthe	06jun06	Contig125	Cthe_1792	r	2115943	2115482	critica	Firmicute transcriptional repressor of class III stress genes	PFAM	GOs:
cthe	06jun06	Contig125	Cthe_1793	r	2116971	2116267	critica	protein of unknown function DUF1624	PFAM	GOs:
cthe	06jun06	Contig125	Cthe_1794	r	2119257	2117170	critica	translation elongation factor G	TIGR	GOs: GO:0003746 GO:0005525 GO:0006414 GO:0003924
cthe	06jun06	Contig125	Cthe_1795	f	2119801	2120826	critica	phospho-2-dehydro-3-deoxyheptonate aldolase	TIGR	GOs: GO:0009058 GO:0009073 GO:0016832
cthe	06jun06	Contig125	Cthe_1796	f	2120816	2121913	critica	Prephenate dehydrogenase	PRIAM	GOs: GO:0006571 GO:0016597 GO:0004665
cthe	06jun06	Contig125	Cthe_1797	f	2122003	2123274	critica	3-phosphoshikimate 1-carboxyvinyltransferase	HAMAP	GOs: GO:0016765 GO:0003866
cthe	06jun06	Contig125	Cthe_1798	r	2124061	2123408	critica	Redox-sensing transcriptional repressor rex	HAMAP	GOs: GO:0051775 GO:0016481 GO:0016564
cthe	06jun06	Contig125	Cthe_1799	f	2124309	2126225	critica	ABC transporter related	PFAM	GOs: GO:0017111 GO:0016887
cthe	06jun06	Contig125	Cthe_1800	f	2126418	2127929	critica	Peptidoglycan-binding lysin domain	PFAM	GOs: GO:0004553 GO:0006032 GO:0016998 GO:0005975 GO:0004568
cthe	06jun06	Contig125	Cthe_1801	r	2128727	2127963	critica	Phosphonate-transporting ATPase	PRIAM	GOs: GO:0017111 GO:0016887
cthe	06jun06	Contig125	Cthe_1802	r	2129537	2128728	critica	cobalt ABC transporter, inner membrane subunit CbiQ	TIGR	GOs: GO:0015087 GO:0006824 GO:0009236
cthe	06jun06	Contig125	Cthe_1803	r	2130655	2129597	critica	cobalamin (vitamin B12) biosynthesis CbiM protein	PFAM	GOs: GO:0009236
cthe	06jun06	Contig125	Cthe_1804	r	2131666	2130944	critica	cell wall hydrolase/autolysin	PFAM	GOs: GO:0008745 GO:0009253
cthe	06jun06	Contig125	Cthe_1805	r	2132716	2131784	critica	diguanylate cyclase	TIGR	GOs: GO:0000160 GO:0000156
cthe	06jun06	Contig125	Cthe_1806	r	2139473	2132940	critica	Ig domain protein group 2 domain protein	SMART	GOs: GO:0004553 GO:0000272
cthe	06jun06	Contig125	Cthe_1807	r	2142780	2141116	critica	hypothetical protein	hypothetical	GOs:
cthe	06jun06	Contig125	Cthe_1808	f	2143093	2144313	critica	transposase IS116/IS110/IS902 family protein	PFAM	GOs: GO:0004803 GO:0006313
cthe	06jun06	Contig125	Cthe_1809	r	2144918	2144379	critica	RNA polymerase sigma factor, sigma-70 family	TIGR	GOs: GO:0016987 GO:0006352
cthe	06jun06	Contig125	Cthe_1810	r	2147400	2145148	critica	peptidase M56 BlaR1	PFAM	GOs:
cthe	06jun06	Contig125	Cthe_1811	r	2147777	2147403	critica	Penicillinase repressor	PFAM	GOs: GO:0016481 GO:0016566
cthe	06jun06	Contig125	Cthe_1812	r	2148870	2148082	critica	Urease accessory protein ureD	HAMAP	GOs: GO:0006807 GO:0016151
cthe	06jun06	Contig125	Cthe_1813	r	2149482	2148874	critica	Urease accessory protein ureG	HAMAP	GOs: GO:0016151
cthe	06jun06	Contig125	Cthe_1814	r	2150259	2149537	critica	Urease accessory protein ureF	HAMAP	GOs: GO:0006807 GO:0016151
cthe	06jun06	Contig125	Cthe_1815	r	2150692	2150231	critica	Urease accessory protein ureE	HAMAP	GOs: GO:0006457 GO:0019627 GO:0018307 GO:0006461 GO:0016151
cthe	06jun06	Contig125	Cthe_1816	r	2152555	2150837	critica	urease, alpha subunit	TIGR	GOs: GO:0006807 GO:0009039 GO:0019627 GO:0016151
cthe	06jun06	Contig125	Cthe_1817	r	2152925	2152557	critica	Urease subunit beta	HAMAP	GOs: GO:0006807 GO:0009039 GO:0016151
cthe	06jun06	Contig125	Cthe_1818	r	2153243	2152941	critica	Urease subunit gamma	HAMAP	GOs: GO:0006807 GO:0009039 GO:0019627 GO:0016151
cthe	06jun06	Contig125	Cthe_1819	r	2154118	2153414	critica	urea ABC transporter, ATP-binding protein UrtE	TIGR	GOs: GO:0017111 GO:0016887
cthe	06jun06	Contig125	Cthe_1820	r	2154860	2154102	critica	urea ABC transporter, ATP-binding protein UrtD	TIGR	GOs: GO:0017111 GO:0016887
cthe	06jun06	Contig125	Cthe_1821	r	2155998	2154850	critica	urea ABC transporter, permease protein UrtC	TIGR	GOs:
cthe	06jun06	Contig125	Cthe_1822	r	2156918	2156010	critica	urea ABC transporter, permease protein UrtB	TIGR	GOs:
cthe	06jun06	Contig125	Cthe_1823	r	2158316	2157057	critica	urea ABC transporter, urea binding protein	TIGR	GOs: GO:0006865 GO:0030288
cthe	06jun06	Contig125	Cthe_1824	r	2159879	2158791	critica	response regulator receiver	PFAM	GOs: GO:0000160 GO:0043565 GO:0000156
cthe	06jun06	Contig125	Cthe_1825	r	2162709	2159911	critica	ATP-binding region ATPase domain protein	PFAM	GOs: GO:0018106 GO:0016310 GO:0007165 GO:0004673 GO:0000155 GO:0000160 GO:0004871 GO:0000156 GO:0016772
cthe	06jun06	Contig125	Cthe_1826	f	2163000	2164091	critica	response regulator receiver	PFAM	GOs: GO:0018106 GO:0016310 GO:0007165 GO:0004673 GO:0000155 GO:0000160 GO:0000156 GO:0016772
cthe	06jun06	Contig125	Cthe_1827	r	2165485	2164514	critica	copper amine oxidase-like domain-containing protein	PFAM	GOs:
cthe	06jun06	Contig125	Cthe_1828	r	2166121	2165528	critica	hypothetical protein	hypothetical	GOs:
cthe	06jun06	Contig125	Cthe_1829	r	2169461	2166165	critica	Chromosome segregation ATPase-like	COG	GOs: GO:0019239 GO:0009168
cthe	06jun06	Contig125	Cthe_1830	r	2171014	2169800	critica	hypothetical protein	hypothetical	GOs:
cthe	06jun06	Contig125	Cthe_1831	r	2172122	2171091	critica	hypothetical protein	hypothetical	GOs:
cthe	06jun06	Contig125	Cthe_1832	r	2173807	2172278	critica	hypothetical protein	hypothetical	GOs:
cthe	06jun06	Contig125	Cthe_1833	r	2174660	2173851	critica	copper amine oxidase-like domain-containing protein	PFAM	GOs:
cthe	06jun06	Contig125	Cthe_1834	r	2175305	2174712	critica	hypothetical protein	hypothetical	GOs:
cthe	06jun06	Contig125	Cthe_1835	r	2178650	2175342	critica	Chromosome segregation ATPase-like	COG	GOs:
cthe	06jun06	Contig125	Cthe_1836	r	2180101	2179133	critica	hypothetical protein	hypothetical	GOs:
cthe	06jun06	Contig125	Cthe_1837	r	2180848	2180339	critica	hypothetical protein	hypothetical	GOs:
cthe	06jun06	Contig125	Cthe_1838	r	2183049	2181190	critica	Endo-1,4-beta-xylanase., Cellulase	PRIAM	GOs: GO:0004553 GO:0000272 GO:0005975 GO:0016798
cthe	06jun06	Contig125	Cthe_1839	f	2183456	2184517	critica	Radical SAM domain protein	PFAM	GOs: GO:0016765 GO:0051188 GO:0051539 GO:0051536 GO:0051186
cthe	06jun06	Contig125	Cthe_1840	r	2185710	2184775	critica	cysteine synthase A	TIGR	GOs: GO:0006535 GO:0004124 GO:0030170
cthe	06jun06	Contig125	Cthe_1841	r	2186604	2185795	critica	Conserved hypothetical protein CHP00268	TIGR	GOs:
cthe	06jun06	Contig125	Cthe_1842	r	2187902	2186610	critica	O-acetylhomoserine/O-acetylserine sulfhydrylase	TIGR	GOs: GO:0016765 GO:0006520 GO:0030170
cthe	06jun06	Contig125	Cthe_1843	r	2188412	2187963	critica	transcriptional regulator, Rrf2 family	TIGR	GOs:
cthe	06jun06	Contig125	Cthe_1844	r	2188933	2188472	critica	transcriptional regulator, Rrf2 family	TIGR	GOs:
cthe	06jun06	Contig125	Cthe_1845	r	2189897	2188980	critica	Homoserine O-succinyltransferase	HAMAP	GOs: GO:0008415 GO:0019281
cthe	06jun06	Contig125	Cthe_1846	r	2191372	2189981	critica	ATP-binding region ATPase domain protein	PFAM	GOs: GO:0000155 GO:0018106 GO:0016310 GO:0007165 GO:0004871 GO:0016772 GO:0004673
cthe	06jun06	Contig125	Cthe_1847	r	2192101	2191397	critica	response regulator receiver	PFAM	GOs: GO:0000160 GO:0000156
cthe	06jun06	Contig125	Cthe_1848	r	2194456	2192225	critica	copper-translocating P-type ATPase	TIGR	GOs: GO:0006754 GO:0004008 GO:0046873 GO:0016820 GO:0015662 GO:0030001
cthe	06jun06	Contig125	Cthe_1849	r	2196062	2194563	critica	Heavy metal transport/detoxification protein	PFAM	GOs: GO:0030001
cthe	06jun06	Contig125	Cthe_1850	r	2196607	2196116	critica	hypothetical protein	hypothetical	GOs:
cthe	06jun06	Contig125	Cthe_1851	r	2197421	2196828	critica	protein of unknown function DUF1113	PFAM	GOs:
cthe	06jun06	Contig125	Cthe_1852	r	2199450	2198560	critica	33 kDa chaperonin	HAMAP	GOs: GO:0006457 GO:0051082
cthe	06jun06	Contig125	Cthe_1853	r	2199871	2199671	critica	Cold-shock protein DNA-binding	PFAM	GOs: GO:0003676
cthe	06jun06	Contig125	Cthe_1854	r	2200336	2200016	critica	methylated-DNA/protein-cysteine methyltransferase	TIGR	GOs: GO:0003908 GO:0006281
cthe	06jun06	Contig125	Cthe_1855	r	2201038	2200340	critica	Methyltransferase type 11	PFAM	GOs: GO:0004672 GO:0008168 GO:0006468
cthe	06jun06	Contig125	Cthe_1856	r	2201426	2201253	critica	hypothetical protein	hypothetical	GOs:
cthe	06jun06	Contig125	Cthe_1857	r	2202832	2201543	critica	carboxyl-terminal protease	TIGR	GOs: GO:0005515 GO:0006508 GO:0008236
cthe	06jun06	Contig125	Cthe_1858	r	2204174	2203047	critica	Peptidase M23	PFAM	GOs:
cthe	06jun06	Contig125	Cthe_1859	r	2205126	2204242	critica	protein of unknown function DUF214	PFAM	GOs:
cthe	06jun06	Contig125	Cthe_1860	r	2205802	2205095	critica	cell division ATP-binding protein FtsE	TIGR	GOs: GO:0051301 GO:0017111 GO:0016887
cthe	06jun06	Contig125	Cthe_1861	r	2207062	2205977	critica	Sugar diacid utilization regulator-like	COG	GOs:
cthe	06jun06	Contig125	Cthe_1862	r	2208367	2207255	critica	Glycerol-3-phosphate-transporting ATPase	PRIAM	GOs: GO:0016820 GO:0017111 GO:0043190 GO:0016887
cthe	06jun06	Contig125	Cthe_1863	f	2208749	2209789	critica	N-acetyl-gamma-glutamyl-phosphate reductase	HAMAP	GOs: GO:0016620 GO:0008652 GO:0003942 GO:0006520 GO:0006526 GO:0051287 GO:0046983
cthe	06jun06	Contig125	Cthe_1864	f	2209854	2210768	critica	acetylglutamate kinase	TIGR	GOs: GO:0006561 GO:0008652 GO:0003991 GO:0006526 GO:0004349
cthe	06jun06	Contig125	Cthe_1865	f	2210951	2211613	critica	type IV pilus assembly PilZ	PFAM	GOs:
cthe	06jun06	Contig125	Cthe_1866	f	2212017	2213219	critica	acetylornithine and succinylornithine aminotransferase	TIGR	GOs: GO:0006525 GO:0008483 GO:0030170
cthe	06jun06	Contig125	Cthe_1867	f	2213439	2214503	critica	carbamoyl-phosphate synthase, small subunit	TIGR	GOs: GO:0006541 GO:0006807 GO:0009058 GO:0004086
cthe	06jun06	Contig125	Cthe_1868	f	2214537	2217740	critica	carbamoyl-phosphate synthase, large subunit	TIGR	GOs: GO:0006807 GO:0004086
cthe	06jun06	Contig125	Cthe_1869	f	2217775	2218698	critica	Ornithine carbamoyltransferase	HAMAP	GOs: GO:0009348 GO:0016597 GO:0016743 GO:0006520 GO:0004585
cthe	06jun06	Contig125	Cthe_1870	f	2218711	2219187	critica	GCN5-related N-acetyltransferase	PFAM	GOs: GO:0008080
cthe	06jun06	Contig125	Cthe_1871	r	2222282	2220405	critica	hypothetical protein	hypothetical	GOs:
cthe	06jun06	Contig125	Cthe_1872	r	2223943	2222288	critica	TniB family protein	PFAM	GOs:
cthe	06jun06	Contig125	Cthe_1873	r	2225386	2224043	critica	hypothetical protein	hypothetical	GOs: GO:0015074
cthe	06jun06	Contig125	Cthe_1874	r	2226906	2225683	critica	transposase mutator type	PFAM	GOs: GO:0004803 GO:0006313
cthe	06jun06	Contig125	Cthe_1875	r	2227729	2226953	critica	hypothetical protein	hypothetical	GOs:
cthe	06jun06	Contig125	Cthe_1876	r	2228570	2227716	critica	TnsA endonuclease	PFAM	GOs:
cthe	06jun06	Contig125	Cthe_1877	r	2230057	2229188	critica	hypothetical protein	hypothetical	GOs:
cthe	06jun06	Contig125	Cthe_1878	r	2230848	2230054	critica	hypothetical protein	hypothetical	GOs:
cthe	06jun06	Contig125	Cthe_1879	r	2231236	2230862	critica	hypothetical protein	hypothetical	GOs:
cthe	06jun06	Contig125	Cthe_1880	f	2231419	2231712	critica	transposase IS3/IS911 family protein	PFAM	GOs: GO:0004803 GO:0006313
cthe	06jun06	Contig125	Cthe_1881	f	2231735	2232571	critica	Integrase catalytic region	PFAM	GOs: GO:0015074
cthe	06jun06	Contig125	Cthe_1882	r	2233312	2232851	critica	hypothetical protein	hypothetical	GOs:
cthe	06jun06	Contig125	Cthe_1883	r	2236258	2234192	critica	SMC domain protein	PFAM	GOs: GO:0005694
cthe	06jun06	Contig125	Cthe_1884	r	2237987	2236698	critica	transposase IS116/IS110/IS902 family protein	PFAM	GOs: GO:0004803 GO:0006313
cthe	06jun06	Contig125	Cthe_1885	f	2238441	2239013	critica	integrase domain protein SAM domain protein	PFAM	GOs: GO:0015074 GO:0006310
cthe	06jun06	Contig125	Cthe_1886	r	2240081	2239245	critica	Integrase catalytic region	PFAM	GOs: GO:0015074
cthe	06jun06	Contig125	Cthe_1887	r	2240397	2240104	critica	transposase IS3/IS911 family protein	PFAM	GOs: GO:0004803 GO:0006313
cthe	06jun06	Contig125	Cthe_1888	r	2242927	2241344	critica	hypothetical protein	hypothetical	GOs:
cthe	06jun06	Contig125	Cthe_1889	f	2243154	2244374	critica	transposase mutator type	PFAM	GOs: GO:0004803 GO:0006313
cthe	06jun06	Contig125	Cthe_1890	r	2246891	2244759	critica	protein of unknown function DUF285 lipoprotein	PFAM	GOs: GO:0004553 GO:0005975
cthe	06jun06	Contig125	Cthe_1891	r	2247751	2247464	critica	hypothetical protein	hypothetical	GOs:
cthe	06jun06	Contig125	Cthe_1893	r	2248818	2248150	critica	hypothetical protein	hypothetical	GOs:
cthe	06jun06	Contig125	Cthe_1894	r	2249277	2248834	critica	hypothetical protein	hypothetical	GOs:
cthe	06jun06	Contig125	Cthe_1895	r	2249611	2249264	critica	transcriptional regulator PadR family protein	PFAM	GOs:
cthe	06jun06	Contig125	Cthe_1896	r	2250515	2249754	critica	metallophosphoesterase	PFAM	GOs:
cthe	06jun06	Contig125	Cthe_1897	r	2250938	2250612	critica	hypothetical protein	hypothetical	GOs:
cthe	06jun06	Contig125	Cthe_1898	r	2251571	2251092	critica	hypothetical protein	hypothetical	GOs:
cthe	06jun06	Contig125	Cthe_1899	r	2252471	2251602	critica	Serine-type D-Ala-D-Ala carboxypeptidase	PRIAM	GOs: GO:0006508 GO:0008233
cthe	06jun06	Contig125	Cthe_1901	f	2253571	2254794	critica	transposase mutator type	PFAM	GOs: GO:0004803 GO:0006313
cthe	06jun06	Contig125	Cthe_1902	r	2255992	2255114	critica	Pyridoxal-5'-phosphate-dependent protein beta subunit	PFAM	GOs: GO:0030170
cthe	06jun06	Contig125	Cthe_1903	r	2256775	2256038	critica	polysaccharide deacetylase	PFAM	GOs: GO:0005975 GO:0016810
cthe	06jun06	Contig125	Cthe_1904	r	2262332	2256831	critica	amino acid adenylation domain protein	TIGR	GOs: GO:0055085 GO:0009058 GO:0048037 GO:0000036 GO:0016788 GO:0016874
cthe	06jun06	Contig125	Cthe_1905	r	2263695	2262463	critica	glycosyl transferase family 28	PFAM	GOs: GO:0030259 GO:0005975 GO:0016758
cthe	06jun06	Contig125	Cthe_1906	r	2264937	2263726	critica	glycosyl transferase family 28	PFAM	GOs: GO:0030259 GO:0005975 GO:0016758
cthe	06jun06	Contig125	Cthe_1907	r	2266920	2265043	critica	amino acid adenylation domain protein	TIGR	GOs: GO:0048037 GO:0000036 GO:0016874
cthe	06jun06	Contig125	Cthe_1908	r	2270235	2267347	critica	copper amine oxidase-like domain-containing protein	PFAM	GOs:
cthe	06jun06	Contig125	Cthe_1909	r	2271700	2270228	critica	copper amine oxidase-like domain-containing protein	PFAM	GOs:
cthe	06jun06	Contig125	Cthe_1910	r	2272976	2271729	critica	hypothetical protein	hypothetical	GOs:
cthe	06jun06	Contig125	Cthe_1911	r	2277183	2273311	critica	Carbohydrate binding family 6	PFAM	GOs: GO:0030246
cthe	06jun06	Contig125	Cthe_1912	r	2279077	2277470	critica	copper amine oxidase-like domain-containing protein	PFAM	GOs:
cthe	06jun06	Contig125	Cthe_1913	r	2280092	2279295	critica	hypothetical protein	hypothetical	GOs:
cthe	06jun06	Contig125	Cthe_1914	r	2281477	2280197	critica	Tetratricopeptide TPR_1 repeat-containing protein	PFAM	GOs:
cthe	06jun06	Contig125	Cthe_1915	r	2282969	2281578	critica	ATP-binding region ATPase domain protein	PFAM	GOs: GO:0000155 GO:0018106 GO:0016310 GO:0007165 GO:0004871 GO:0016772 GO:0004673
cthe	06jun06	Contig125	Cthe_1916	r	2283657	2282971	critica	response regulator receiver	PFAM	GOs: GO:0000160 GO:0000156
cthe	06jun06	Contig125	Cthe_1917	r	2287828	2285111	critica	ATPase, P-type (transporting), HAD superfamily, subfamily IC	TIGR	GOs: GO:0006754 GO:0016820 GO:0015662 GO:0006812
cthe	06jun06	Contig125	Cthe_1918	r	2289441	2287981	critica	Arginine decarboxylase	PRIAM	GOs:
cthe	06jun06	Contig125	Cthe_1919	r	2290272	2289574	critica	MgtC/SapB transporter	PFAM	GOs: GO:0016597
cthe	06jun06	Contig125	Cthe_1920	r	2291277	2290579	critica	stage II sporulation protein R	TIGR	GOs:
cthe	06jun06	Contig125	Cthe_1921	f	2291601	2291945	critica	transcriptional regulator PadR family protein	PFAM	GOs:
cthe	06jun06	Contig125	Cthe_1922	f	2291932	2292900	critica	hypothetical protein	hypothetical	GOs:
cthe	06jun06	Contig125	Cthe_1923	r	2294648	2293020	critica	CTP synthase	HAMAP	GOs: GO:0006221 GO:0003883
cthe	06jun06	Contig125	Cthe_1925	r	2297514	2296981	critica	hypothetical protein	hypothetical	GOs:
cthe	06jun06	Contig125	Cthe_1926	r	2298928	2297702	critica	Hedgehog/intein hint domain protein	SMART	GOs: GO:0016539
cthe	06jun06	Contig125	Cthe_1927	r	2300174	2299359	critica	hypothetical protein	hypothetical	GOs:
cthe	06jun06	Contig125	Cthe_1928	r	2301255	2300254	critica	Hedgehog/intein hint domain protein	SMART	GOs: GO:0016539
cthe	06jun06	Contig125	Cthe_1929	r	2301884	2301276	critica	hypothetical protein	hypothetical	GOs:
cthe	06jun06	Contig125	Cthe_1930	r	2303784	2302267	critica	carboxyl-terminal protease	TIGR	GOs: GO:0005515 GO:0006508 GO:0008236
cthe	06jun06	Contig125	Cthe_1931	r	2305423	2303858	critica	S-layer domain-containing protein	PFAM	GOs:
cthe	06jun06	Contig125	Cthe_1932	r	2308456	2305451	critica	S-layer domain-containing protein	PFAM	GOs:
cthe	06jun06	Contig125	Cthe_1933	r	2309293	2308658	critica	Zn-dependent hydrolase of the beta-lactamase fold-like	COG	GOs:
cthe	06jun06	Contig125	Cthe_1934	r	2310058	2309381	critica	Abortive infection protein	PFAM	GOs:
cthe	06jun06	Contig125	Cthe_1935	r	2311934	2310240	critica	Arginyl-tRNA synthetase	HAMAP	GOs: GO:0004814 GO:0006418 GO:0006412 GO:0004812 GO:0006420
cthe	06jun06	Contig125	Cthe_1936	r	2312364	2311897	critica	Domain of unknown function DUF1934	PFAM	GOs:
cthe	06jun06	Contig125	Cthe_1937	r	2313229	2312423	critica	Glutamate racemase	HAMAP	GOs: GO:0009252 GO:0016855 GO:0008881
cthe	06jun06	Contig125	Cthe_1938	r	2314424	2313294	critica	D-alanine/D-alanine ligase	TIGR	GOs: GO:0008716 GO:0009252 GO:0005618
cthe	06jun06	Contig125	Cthe_1939	r	2316283	2314949	critica	magnesium transporter	TIGR	GOs: GO:0015693 GO:0015095 GO:0006812 GO:0008324
cthe	06jun06	Contig125	Cthe_1940	r	2317196	2316456	critica	RDD domain containing protein	PFAM	GOs:
cthe	06jun06	Contig125	Cthe_1941	f	2317345	2317593	critica	regulatory protein, FmdB family	TIGR	GOs:
cthe	06jun06	Contig125	Cthe_1942	r	2318531	2317632	critica	Lipoprotein LpqB, GerMN domain	PFAM	GOs:
cthe	06jun06	Contig125	Cthe_1943	r	2319305	2318622	critica	Deoxyribose-phosphate aldolase	HAMAP	GOs: GO:0016829 GO:0004139 GO:0009264
cthe	06jun06	Contig125	Cthe_1944	r	2320148	2319600	critica	protein of unknown function DUF458, RNase H-like	PFAM	GOs:
cthe	06jun06	Contig125	Cthe_1945	r	2321312	2320419	critica	Thioredoxin-disulfide reductase	PRIAM	GOs:
cthe	06jun06	Contig125	Cthe_1946	r	2322649	2321366	critica	FAD-dependent pyridine nucleotide-disulphide oxidoreductase	PFAM	GOs: GO:0045454
cthe	06jun06	Contig125	Cthe_1947	r	2323282	2322686	critica	alkyl hydroperoxide reductase/ Thiol specific antioxidant/ Mal allergen	PFAM	GOs: GO:0016209 GO:0045454
cthe	06jun06	Contig125	Cthe_1948	r	2324012	2323344	critica	cytochrome c biogenesis protein transmembrane region	PFAM	GOs: GO:0017004
cthe	06jun06	Contig125	Cthe_1949	r	2324596	2324315	critica	hypothetical protein	hypothetical	GOs:
cthe	06jun06	Contig125	Cthe_1950	f	2324655	2324978	critica	hypothetical protein	hypothetical	GOs:
cthe	06jun06	Contig125	Cthe_1951	f	2325053	2325514	critica	hypothetical protein	hypothetical	GOs:
cthe	06jun06	Contig125	Cthe_1952	f	2325528	2325902	critica	hypothetical protein	hypothetical	GOs:
cthe	06jun06	Contig125	Cthe_1953	f	2326192	2326896	critica	spore cortex-lytic enzyme	TIGR	GOs: GO:0005618 GO:0009847
cthe	06jun06	Contig125	Cthe_1954	r	2327814	2326951	critica	hypothetical protein	hypothetical	GOs:
cthe	06jun06	Contig125	Cthe_1955	r	2330055	2327899	critica	Tex-like protein	PFAM	GOs: GO:0003723 GO:0006412 GO:0003735 GO:0006139 GO:0016788
cthe	06jun06	Contig125	Cthe_1956	r	2331268	2330336	critica	1-phosphofructokinase	TIGR	GOs: GO:0008662 GO:0005975 GO:0016773
cthe	06jun06	Contig125	Cthe_1957	r	2332645	2331305	critica	extracellular solute-binding protein family 1	PFAM	GOs:
cthe	06jun06	Contig125	Cthe_1958	r	2334154	2333189	critica	UV-endonuclease UvdE	TIGR	GOs: GO:0004519 GO:0006289
cthe	06jun06	Contig125	Cthe_1959	r	2334971	2334237	critica	Methyltransferase type 11	PFAM	GOs: GO:0008168
cthe	06jun06	Contig125	Cthe_1960	r	2336421	2335339	critica	Peptidoglycan-binding domain 1 protein	PFAM	GOs:
cthe	06jun06	Contig125	Cthe_1961	f	2336838	2339288	critica	Mannose-1-phosphate guanylyltransferase., Phosphoglucosamine mutase	PRIAM	GOs: GO:0009058 GO:0005975 GO:0016779 GO:0016868
cthe	06jun06	Contig125	Cthe_1962	f	2339325	2340287	critica	pseudouridine synthase, RluA family	TIGR	GOs: GO:0003723 GO:0009451 GO:0001522 GO:0009982
cthe	06jun06	Contig125	Cthe_1963	r	2342899	2340386	critica	glycoside hydrolase family 10	PFAM	GOs: GO:0004553 GO:0030246 GO:0000272 GO:0005975
cthe	06jun06	Contig125	Cthe_1964	r	2345024	2343495	critica	alkyl hydroperoxide reductase, F subunit	TIGR	GOs: GO:0009055 GO:0015035 GO:0016651 GO:0050660 GO:0051287 GO:0045454
cthe	06jun06	Contig125	Cthe_1965	r	2345601	2345038	critica	peroxiredoxin	TIGR	GOs: GO:0016209 GO:0045454 GO:0051920
cthe	06jun06	Contig125	Cthe_1966	r	2346313	2345987	critica	hypothetical protein	hypothetical	GOs:
cthe	06jun06	Contig125	Cthe_1967	r	2348064	2346328	critica	DNA segregation ATPase FtsK/SpoIIIE and related protein-like	COG	GOs: GO:0007059 GO:0051301 GO:0007049
cthe	06jun06	Contig125	Cthe_1968	r	2351267	2348067	critica	cell divisionFtsK/SpoIIIE	PFAM	GOs: GO:0007059 GO:0051301 GO:0017111 GO:0007049
cthe	06jun06	Contig125	Cthe_1969	r	2352670	2351291	critica	hypothetical protein	hypothetical	GOs:
cthe	06jun06	Contig125	Cthe_1970	r	2353091	2352786	critica	hypothetical protein	hypothetical	GOs:
cthe	06jun06	Contig125	Cthe_1971	r	2353438	2353109	critica	hypothetical protein	hypothetical	GOs:
cthe	06jun06	Contig125	Cthe_1972	r	2353783	2353463	critica	hypothetical protein	hypothetical	GOs:
cthe	06jun06	Contig125	Cthe_1973	r	2355303	2353780	critica	Tetratricopeptide TPR_2 repeat-containing protein	PFAM	GOs:
cthe	06jun06	Contig125	Cthe_1974	r	2356028	2355465	critica	hypothetical protein	hypothetical	GOs:
cthe	06jun06	Contig125	Cthe_1975	f	2356641	2356934	critica	transposase IS3/IS911 family protein	PFAM	GOs: GO:0004803 GO:0006313
cthe	06jun06	Contig125	Cthe_1976	f	2356957	2357793	critica	Integrase catalytic region	PFAM	GOs: GO:0015074
cthe	06jun06	Contig125	Cthe_1977	r	2358322	2357996	critica	hypothetical protein	hypothetical	GOs:
cthe	06jun06	Contig125	Cthe_1978	r	2358626	2358381	critica	hypothetical protein	hypothetical	GOs:
cthe	06jun06	Contig125	Cthe_1979	r	2359920	2358607	critica	Hedgehog/intein hint domain protein	SMART	GOs: GO:0016539
cthe	06jun06	Contig125	Cthe_1980	r	2361155	2360355	critica	Bifunctional DNA primase/polymerase	PFAM	GOs:
cthe	06jun06	Contig125	Cthe_1981	r	2361805	2361416	critica	hypothetical protein	hypothetical	GOs:
cthe	06jun06	Contig125	Cthe_1982	r	2362267	2362025	critica	hypothetical protein	hypothetical	GOs:
cthe	06jun06	Contig125	Cthe_1983	r	2363820	2362636	critica	transposase IS116/IS110/IS902 family protein	PFAM	GOs: GO:0004803 GO:0006313
cthe	06jun06	Contig125	Cthe_1984	r	2364593	2364246	critica	hypothetical protein	hypothetical	GOs:
cthe	06jun06	Contig125	Cthe_1985	r	2366108	2364837	critica	hypothetical protein	hypothetical	GOs:
cthe	06jun06	Contig125	Cthe_1986	r	2368573	2366420	critica	phage/plasmid primase, P4 family	TIGR	GOs:
cthe	06jun06	Contig125	Cthe_1987	r	2369222	2368830	critica	hypothetical protein	hypothetical	GOs:
cthe	06jun06	Contig125	Cthe_1988	r	2369692	2369414	critica	hypothetical protein	hypothetical	GOs:
cthe	06jun06	Contig125	Cthe_1990	r	2371870	2371523	critica	hypothetical protein	hypothetical	GOs:
cthe	06jun06	Contig125	Cthe_1991	f	2372443	2373429	critica	transposase mutator type	PFAM	GOs: GO:0004803 GO:0006313
cthe	06jun06	Contig125	Cthe_1992	f	2373483	2373776	critica	transposase IS3/IS911 family protein	PFAM	GOs: GO:0004803 GO:0006313
cthe	06jun06	Contig125	Cthe_1993	f	2373799	2374635	critica	Integrase catalytic region	PFAM	GOs: GO:0015074
cthe	06jun06	Contig125	Cthe_1994	r	2375205	2374867	critica	hypothetical protein	hypothetical	GOs:
cthe	06jun06	Contig125	Cthe_1995	f	2375284	2376798	critica	Integrase catalytic region	PFAM	GOs:
cthe	06jun06	Contig125	Cthe_1996	f	2376792	2377517	critica	IstB domain protein ATP-binding protein	PFAM	GOs: GO:0017111
cthe	06jun06	Contig125	Cthe_1997	r	2377857	2377543	critica	hypothetical protein	hypothetical	GOs:
cthe	06jun06	Contig125	Cthe_1998	r	2378625	2377870	critica	Hedgehog/intein hint domain protein	SMART	GOs: GO:0016539
cthe	06jun06	Contig125	Cthe_1999	r	2379886	2378816	critica	Integrase catalytic region	PFAM	GOs: GO:0015074
cthe	06jun06	Contig125	Cthe_2000	r	2381699	2380863	critica	Integrase catalytic region	PFAM	GOs: GO:0015074
cthe	06jun06	Contig125	Cthe_2001	r	2382015	2381722	critica	transposase IS3/IS911 family protein	PFAM	GOs: GO:0004803 GO:0006313
cthe	06jun06	Contig125	Cthe_2002	r	2382582	2382106	critica	hypothetical protein	hypothetical	GOs:
cthe	06jun06	Contig125	Cthe_2003	r	2383621	2383028	critica	hypothetical protein	hypothetical	GOs:
cthe	06jun06	Contig125	Cthe_2004	f	2383682	2385166	critica	Integrase catalytic region	PFAM	GOs: GO:0015074
cthe	06jun06	Contig125	Cthe_2005	f	2385166	2385924	critica	IstB domain protein ATP-binding protein	PFAM	GOs: GO:0017111
cthe	06jun06	Contig125	Cthe_2006	r	2386649	2385984	critica	hypothetical protein	hypothetical	GOs:
cthe	06jun06	Contig125	Cthe_2008	r	2387932	2387414	critica	hypothetical protein	hypothetical	GOs:
cthe	06jun06	Contig125	Cthe_2009	r	2388701	2388072	critica	protein of unknown function DUF1557	PFAM	GOs: GO:0016539
cthe	06jun06	Contig125	Cthe_2010	r	2390149	2388911	critica	Domain of unknown function DUF1910	PFAM	GOs:
cthe	06jun06	Contig125	Cthe_2011	r	2391060	2390173	critica	hypothetical protein	hypothetical	GOs: GO:0016539
cthe	06jun06	Contig125	Cthe_2012	r	2392155	2391319	critica	Integrase catalytic region	PFAM	GOs: GO:0015074
cthe	06jun06	Contig125	Cthe_2013	r	2392471	2392178	critica	transposase IS3/IS911 family protein	PFAM	GOs: GO:0004803 GO:0006313
cthe	06jun06	Contig125	Cthe_2014	r	2393119	2392481	critica	hypothetical protein	hypothetical	GOs:
cthe	06jun06	Contig125	Cthe_2015	r	2393764	2393381	critica	hypothetical protein	hypothetical	GOs:
cthe	06jun06	Contig125	Cthe_2016	r	2394448	2393789	critica	hypothetical protein	hypothetical	GOs: GO:0016539
cthe	06jun06	Contig125	Cthe_2017	f	2395008	2396228	critica	transposase mutator type	PFAM	GOs: GO:0004803 GO:0006313
cthe	06jun06	Contig125	Cthe_2018	r	2397694	2396459	critica	Domain of unknown function DUF1910	PFAM	GOs:
cthe	06jun06	Contig125	Cthe_2019	r	2399535	2397727	critica	Hedgehog/intein hint domain protein	SMART	GOs: GO:0016539
cthe	06jun06	Contig125	Cthe_2020	r	2400813	2400022	critica	Bifunctional DNA primase/polymerase	PFAM	GOs:
cthe	06jun06	Contig125	Cthe_2021	r	2401475	2401083	critica	hypothetical protein	hypothetical	GOs:
cthe	06jun06	Contig125	Cthe_2022	r	2401945	2401667	critica	hypothetical protein	hypothetical	GOs:
cthe	06jun06	Contig125	Cthe_2024	r	2403539	2402349	critica	transposase IS116/IS110/IS902 family protein	PFAM	GOs: GO:0004803 GO:0006313
[truncated: 1,199 more rows]
